# Supplementary material for: Maximum predictive power of the microarray-based models for clinical outcomes is limited by correlation between endpoint and gene expression profile
Source: BMC Genomics. 2011 Dec 23;12(Suppl 5):S3. doi: 10.1186/1471-2164-12-S5-S3 (PMC3287499; doi:10.1186/1471-2164-12-S5-S3)
Supplement: Additional file 2 — Performances of the candidate models in MAQC external validation. [file 1471-2164-12-S5-S3-S2.xls]

## Sheet: S2_MCC_TOP_10
ModelSerialNo	UniqueModelID	OrganizationCode	DatasetCode	EndpointCode	ExcelColumnHeader	Val_MCC	Val_Accuracy	Val_Sensitivity	Val_Specificity	Val_AUC	Val_RMSE
13	ZJU_BR_D_1	ZJU	BR	D	pCR	0.360335	0.74	0.733333	0.741176	0.737255	0.509902
139	SAS_BR_D_M23_PLS_023	SAS	BR	D	pCR	0.360335	0.74	0.733333	0.741176	0.737255	0.509902
9	FBK_BR_D_0	FBK	BR	D	pCR	0.35312	0.7	0.8	0.682353	0.741176	0.547723
16	USM_BR_D_1	USM	BR	D	pCR	0.348807	0.73	0.733333	0.729412	0.731373	0.519615
7	SDSU_BR_D_1	SDSU	BR	D	pCR	0.33955	0.78	0.6	0.811765	0.767059	0.427301
4	CAS_BR_D_1	CAS	BR	D	pCR	0.336123	0.75	0.666667	0.764706	0.715686	0.5
16	ABT_BR_D_1	ABT	BR	D	pCR	0.333106	0.68	0.8	0.658824	0.729412	0.565685
4	SIB_BR_D_DLDA	SIB	BR	D	pCR	0.333106	0.68	0.8	0.658824	0.752157	0.561491
7	CBC_BR_D_1	CBC	BR	D	pCR	0.323961	0.74	0.666667	0.752941	0.701176	0.503587
61	NIEHS_BR_D_8	NIEHS	BR	D	pCR	0.3238	0.86	0.266667	0.964706	0.615686	0.374166
5	GSK_BR_E_1	GSK	BR	E	erpos	0.792441	0.9	0.901639	0.897436	0.928331	0.314843
15	GeneGo_BR_E_2	GeneGo	BR	E	erpos	0.77815	0.89	0.868852	0.923077	0.912568	0.308609
156	NWU_BR_E_1	NWU	BR	E	erpos	0.773471	0.89	0.885246	0.897436	0.910467	0.318624
21	USM_BR_E_1	USM	BR	E	erpos	0.770043	0.89	0.901639	0.871795	0.886717	0.331662
10	KU_BR_E_1	KU	BR	E	erpos	0.760346	0.88	0.852459	0.923077	0.887768	0.34641
33	Spheromics_BR_E_1	Spheromics	BR	E	erpos	0.754949	0.88	0.868852	0.897436	0.88987	0.358975
613	Tsinghua_BR_E_50	Tsinghua	BR	E	erpos	0.754949	0.88	0.868852	0.897436	0.908575	0.330454
9	GHI_BR_E_1	GHI	BR	E	erpos	0.754949	0.88	0.868852	0.897436	0.907945	0.335833
5	UIUC2_BR_E_1	UIUC2	BR	E	erpos	0.750756	0.88	0.885246	0.871795	0.87852	0.34641
41	SAI_BR_E_1	SAI	BR	E	erpos	0.747793	0.88	0.901639	0.846154	0.892392	0.337732
5	UAMS_MM_F_1	UAMS	MM	F	OS_MO	0.272876	0.799065	0.481481	0.84492	0.731135	0.399384
11	CBC_MM_F_1	CBC	MM	F	OS_MO	0.246598	0.878505	0.148148	0.983957	0.555258	0.340972
198	SAS_MM_F_M1_PLS_019	SAS	MM	F	OS_MO	0.246598	0.878505	0.148148	0.983957	0.566053	0.348562
25	SA_MM_F_1	SA	MM	F	OS_MO	0.235308	0.817757	0.37037	0.882353	0.626362	0.426899
14	FBK_MM_F_0	FBK	MM	F	OS_MO	0.221746	0.836449	0.296296	0.914439	0.605367	0.404415
23	CDRH_MM_F_7	CDRH	MM	F	OS_MO	0.195751	0.836449	0.259259	0.919786	0.626461	0.350108
51	SAI_MM_F_1	SAI	MM	F	OS_MO	0.168095	0.836449	0.222222	0.925134	0.549218	0.383578
6	JHSPH_MM_F_2	JHSPH	MM	F	OS_MO	0.163334	0.663551	0.555556	0.679144	0.637354	0.475833
13	SDSU_MM_F_1	SDSU	MM	F	OS_MO	0.157993	0.724299	0.444444	0.764706	0.62755	0.438877
11	GHI_MM_F_1	GHI	MM	F	OS_MO	0.15207	0.85514	0.148148	0.957219	0.590612	0.342565
10	UAMS_MM_G_1	UAMS	MM	G	EFS_MO	0.296399	0.719626	0.647059	0.733333	0.729085	0.435103
17	FBK_MM_G_0	FBK	MM	G	EFS_MO	0.293266	0.817757	0.382353	0.9	0.641176	0.426899
13	GHI_MM_G_1	GHI	MM	G	EFS_MO	0.266333	0.813084	0.352941	0.9	0.664216	0.380017
25	UIUC_MM_G_1	UIUC	MM	G	EFS_MO	0.256947	0.808411	0.352941	0.894444	0.623693	0.437709
202	SAS_MM_G_M3_RBM_038	SAS	MM	G	EFS_MO	0.243354	0.827103	0.264706	0.933333	0.59902	0.415809
3971	NCTR_MM_G_11	NCTR	MM	G	EFS_MO	0.243149	0.780374	0.411765	0.85	0.630882	0.468643
796	Tsinghua_MM_G_4	Tsinghua	MM	G	EFS_MO	0.240961	0.728972	0.529412	0.766667	0.652696	0.438693
7	DKFZ_MM_G_1	DKFZ	MM	G	EFS_MO	0.210429	0.803738	0.294118	0.9	0.597059	0.443014
466	Cornell_MM_G_1	Cornell	MM	G	EFS_MO	0.203214	0.827103	0.205882	0.944444	0.60482	0.415809
7	GSK_MM_G_1	GSK	MM	G	EFS_MO	0.201709	0.752336	0.411765	0.816667	0.648938	0.419913
8	GSK_MM_H_1	GSK	MM	H	CPS1	0.918091	0.962617	0.964286	0.959459	0.981467	0.235531
71	SAI_MM_H_1	SAI	MM	H	CPS1	0.90968	0.957944	0.95	0.972973	0.980985	0.191077
13	SIB_MM_H_LDA	SIB	MM	H	CPS1	0.891099	0.948598	0.935714	0.972973	0.976979	0.20611
20	FBK_MM_H_1	FBK	MM	H	CPS1	0.870843	0.939252	0.928571	0.959459	0.944015	0.24647
15	GHI_MM_H_1	GHI	MM	H	CPS1	0.868962	0.939252	0.935714	0.945946	0.980261	0.223917
4621	NCTR_MM_H_1	NCTR	MM	H	CPS1	0.859708	0.934579	0.928571	0.945946	0.978137	0.214868
15	CBC_MM_H_1	CBC	MM	H	CPS1	0.846943	0.929907	0.935714	0.918919	0.959025	0.237589
941	Tsinghua_MM_H_28	Tsinghua	MM	H	CPS1	0.846889	0.925234	0.9	0.972973	0.983156	0.383611
202	NWU_MM_H_1	NWU	MM	H	CPS1	0.8384	0.920561	0.892857	0.972973	0.964913	0.259859
10	CAS_MM_H_1	CAS	MM	H	CPS1	0.830019	0.915888	0.885714	0.972973	0.929344	0.290021
33	ZJU_MM_I_1	ZJU	MM	I	CPR1	0.0808414	0.560748	0.696721	0.380435	0.538578	0.662761
41	USM_MM_I_1	USM	MM	I	CPR1	0.0763537	0.560748	0.713115	0.358696	0.535905	0.662761
225	NWU_MM_I_1	NWU	MM	I	CPR1	0.0673992	0.53271	0.52459	0.543478	0.492293	0.513555
126	SA_MM_I_1	SA	MM	I	CPR1	0.0608644	0.551402	0.688525	0.369565	0.529045	0.669775
9	UIUC2_MM_I_1	UIUC2	MM	I	CPR1	0.0511848	0.523364	0.508197	0.543478	0.525837	0.690388
9	GSK_MM_I_1	GSK	MM	I	CPR1	0.0443741	0.5	0.368852	0.673913	0.53194	0.53927
33	UIUC_MM_I_1	UIUC	MM	I	CPR1	0.043079	0.518692	0.5	0.543478	0.521739	0.693764
12	JHSPH_MM_I_2	JHSPH	MM	I	CPR1	0.0380139	0.523364	0.54918	0.48913	0.519155	0.508962
22	GeneGo_MM_I_1	GeneGo	MM	I	CPR1	0.0288215	0.481308	0.286885	0.73913	0.530871	0.503702
21	FBK_MM_I_1	FBK	MM	I	CPR1	0.0163895	0.551402	0.827869	0.184783	0.506326	0.669775
91	SAI_NB_J_1	SAI	NB	J	OS_MO	0.557036	0.841808	0.692308	0.884058	0.788554	0.391001
24	GeneGo_NB_J_2	GeneGo	NB	J	OS_MO	0.482709	0.813559	0.641026	0.862319	0.871237	0.359377
2501	Roche_NB_J_1	Roche	NB	J	OS_MO	0.479402	0.841808	0.410256	0.963768	0.687012	0.397734
72	CDRH_NB_J_7	CDRH	NB	J	OS_MO	0.440914	0.80791	0.564103	0.876812	0.837235	0.384996
10	GSK_NB_J_1	GSK	NB	J	OS_MO	0.437249	0.830508	0.384615	0.956522	0.872259	0.353989
49	CIPF_NB_J_1	CIPF	NB	J	OS_MO	0.430679	0.80791	0.538462	0.884058	0.71126	0.438281
1150	Tsinghua_NB_J_22	Tsinghua	NB	J	OS_MO	0.423233	0.813559	0.487179	0.905797	0.805277	0.382859
19	GHI_NB_J_1	GHI	NB	J	OS_MO	0.413048	0.824859	0.358974	0.956522	0.847733	0.349513
41	Spheromics_NB_J_1	Spheromics	NB	J	OS_MO	0.392317	0.824561	0.361111	0.948148	0.82037	0.365166
181	NIEHS_NB_J_11	NIEHS	NB	J	OS_MO	0.376619	0.819209	0.282051	0.971014	0.626533	0.425195
43	Spheromics_NB_K_1	Spheromics	NB	K	EFS_MO	0.595727	0.802198	0.696203	0.883495	0.843984	0.394972
65	CIPF_NB_K_1	CIPF	NB	K	EFS_MO	0.577375	0.787565	0.819277	0.763636	0.791457	0.460907
101	SAI_NB_K_1	SAI	NB	K	EFS_MO	0.574611	0.792746	0.722892	0.845455	0.800164	0.455447
37	ABT_NB_K_1	ABT	NB	K	EFS_MO	0.551646	0.777202	0.783133	0.772727	0.77793	0.472015
51	USM_NB_K_1	USM	NB	K	EFS_MO	0.531025	0.772021	0.674699	0.845455	0.760077	0.477472
254	SAS_NB_K_M32_PT_012	SAS	NB	K	EFS_MO	0.514007	0.761658	0.578313	0.9	0.739157	0.488203
26	GeneGo_NB_K_2	GeneGo	NB	K	EFS_MO	0.509444	0.761658	0.662651	0.836364	0.821468	0.407669
626	Cornell_NB_K_1	Cornell	NB	K	EFS_MO	0.499433	0.756477	0.674699	0.818182	0.802683	0.493481
11	GSK_NB_K_1	GSK	NB	K	EFS_MO	0.492881	0.746114	0.493976	0.936364	0.837076	0.410479
21	CBC_NB_K_1	CBC	NB	K	EFS_MO	0.48774	0.751295	0.614458	0.854545	0.758817	0.477851
28	GeneGo_NB_L_2	GeneGo	NB	L	NEP_S	0.991166	0.995671	1	0.989796	0.997737	0.134664
14	CAS_NB_L_1	CAS	NB	L	NEP_S	0.982277	0.991342	0.992481	0.989796	0.991139	0.0930484
23	CBC_NB_L_1	CBC	NB	L	NEP_S	0.982277	0.991342	0.992481	0.989796	0.994514	0.0930484
25	FBK_NB_L_1	FBK	NB	L	NEP_S	0.982277	0.991342	0.992481	0.989796	0.991139	0.0930484
1484	Tsinghua_NB_L_78	Tsinghua	NB	L	NEP_S	0.982277	0.991342	0.992481	0.989796	0.993977	0.0903647
26	DKFZ_NB_L_2	DKFZ	NB	L	NEP_S	0.982277	0.991342	0.992481	0.989796	0.991139	0.0930484
111	SAI_NB_L_1	SAI	NB	L	NEP_S	0.982277	0.991342	0.992481	0.989796	0.9911	0.0930856
755	Cornell_NB_L_1	Cornell	NB	L	NEP_S	0.982277	0.991342	0.992481	0.989796	0.99064	0.0930484
45	Spheromics_NB_L_1	Spheromics	NB	L	NEP_S	0.98195	0.991189	0.992366	0.989583	0.992963	0.243232
23	GHI_NB_L_1	GHI	NB	L	NEP_S	0.973489	0.987013	0.984962	0.989796	0.997468	0.165306
20	KU_NB_M_1	KU	NB	M	NEP_R	0.0684441	0.545455	0.622378	0.445455	0.533916	0.6742
68	USM_NB_M_1	USM	NB	M	NEP_R	0.0359861	0.529644	0.608392	0.427273	0.517832	0.685825
4536	Roche_NB_M_1	Roche	NB	M	NEP_R	0.0324876	0.537549	0.685315	0.345455	0.515385	0.680037
26	UIUC2_NB_M_1	UIUC2	NB	M	NEP_R	0.0242906	0.537549	0.713287	0.309091	0.511189	0.680037
15	CAS_NB_M_1	CAS	NB	M	NEP_R	0.0188811	0.517787	0.573427	0.445455	0.509441	0.694416
30	GeneGo_NB_M_2	GeneGo	NB	M	NEP_R	0.012303	0.557312	0.916084	0.0909091	0.486904	0.500858
273	NIEHS_NB_M_2	NIEHS	NB	M	NEP_R	-0.0204272	0.521739	0.727273	0.254545	0.490909	0.691564
51	ABT_NB_M_1	ABT	NB	M	NEP_R	-0.0211078	0.509881	0.643357	0.336364	0.48986	0.700085
97	CIPF_NB_M_1	CIPF	NB	M	NEP_R	-0.0230086	0.521739	0.734266	0.245455	0.48986	0.691564
26	FBK_NB_M_0	FBK	NB	M	NEP_R	-0.0354821	0.501976	0.629371	0.336364	0.482867	0.705708
