# Supplementary material for: Maximum predictive power of the microarray-based models for clinical outcomes is limited by correlation between endpoint and gene expression profile
Source: BMC Genomics. 2011 Dec 23;12(Suppl 5):S3. doi: 10.1186/1471-2164-12-S5-S3 (PMC3287499; doi:10.1186/1471-2164-12-S5-S3)
Supplement: Additional file 3 — MCCs and the corresponding consistency degrees. [file 1471-2164-12-S5-S3-S3.xls]

## Sheet: S3_Average_performance_MCC
EndpointCode	Disease	Average_Val_MCC	Average_Val_Accuracy	Average_Val_Sensitivity	Average_Val_Specificity	Average_Val_AUC	Average_Val_RMSE	Consistency degree
D (pCR)	Breast Cancer	0.341224	0.74	0.68	0.750588	0.722824	0.501937	0.351
E (ERpos)	Breast Cancer	0.763785	0.885	0.880328	0.892308	0.900315	0.332955	0.979
F (OS)	Multiple Myeloma	0.206037	0.812617	0.307407	0.885561	0.611537	0.391119	0.321
G (EFS)	Multiple Myeloma	0.245576	0.78785	0.385294	0.863889	0.639158	0.428161	0.273
H (CPS1)	Multiple Myeloma	0.868063	0.937383	0.925714	0.959459	0.967828	0.248905	1
I (CPR1)	Multiple Myeloma	0.0507322	0.530374	0.566393	0.482609	0.523169	0.611471	0.174
J (OS)	Neuro-blastoma	0.443321	0.822569	0.472009	0.920902	0.786747	0.384811	0.473
K (EFS)	Neuro-blastoma	0.533389	0.770893	0.67203	0.845622	0.793281	0.45385	0.476
L (NEP_S)	Neuro-blastoma	0.982254	0.991327	0.99247	0.989775	0.993182	0.119189	1
M (NEP_R)	Neuro-blastoma	0.00923667	0.528063	0.685315	0.323636	0.502816	0.670429	0.122
First principle component change point. There are ten plots, each of which represents a human disease related endpoints. For each plot, vertical axis in the left side represents the posterior probability of a change point in the posterior means, corresponding to blue curve. Each dot denotes a sample, the value of the vertical axis in the right side is the corresponding first component score, and …
