# Supplementary material for: Maximum predictive power of the microarray-based models for clinical outcomes is limited by correlation between endpoint and gene expression profile
Source: BMC Genomics. 2011 Dec 23;12(Suppl 5):S3. doi: 10.1186/1471-2164-12-S5-S3 (PMC3287499; doi:10.1186/1471-2164-12-S5-S3)
Supplement: Additional file 4 — Change Point Redefined Classification Endpoints. [file 1471-2164-12-S5-S3-S4.xls]

## Sheet: S4_redefined_cutoff
Change Point Redefined Classification Endpoints
Endpoint	F	G	J	K
Redefined cutoff	1561	690	1029	862
Redefined cutoff resampling count	826	983	865	824
Original cutoff	730	730	900	900
