# Supplementary material for: Maximum predictive power of the microarray-based models for clinical outcomes is limited by correlation between endpoint and gene expression profile
Source: BMC Genomics. 2011 Dec 23;12(Suppl 5):S3. doi: 10.1186/1471-2164-12-S5-S3 (PMC3287499; doi:10.1186/1471-2164-12-S5-S3)
Supplement: Additional file 5 — Prediction error sample list. [file 1471-2164-12-S5-S3-S5.xls]

## Sheet: S5_error_predicted_samples
CELfilename	SampleID1	DatasetCode	EndpointCode	Number_of_Error_predictions	Number_of_predictions	Error_rate	TIME
P0002.01.FAKE03.U133Plus.2.CEL	P0002-01-FAKE03-U133Plus-2	MM	F	28	754	0.0371353	1913.1
P0008.01.FAKE04.U133Plus.2.CEL	P0008-01-FAKE04-U133Plus-2	MM	F	22	639	0.0344288	2601.9
P0009.01.FAKE05.U133Plus.2.CEL	P0009-01-FAKE05-U133Plus-2	MM	F	5	786	0.00636132	2591.1
P0010.01.FAKE06.U133Plus.2.CEL	P0010-01-FAKE06-U133Plus-2	MM	F	0	1	0.5	2592
P0015.01.A016.U133Plus.2.CEL	P0015-01-A016-U133Plus-2	MM	F	147	763	0.192661	1280.1
P0016.01.A21.U133Plus.2.CEL	P0016-01-A21-U133Plus-2	MM	F	160	786	0.203562	2547
P0018.01.A30.U133Plus.2.CEL	P0018-01-A30-U133Plus-2	MM	F	12	615	0.0195122	2544
P0019.01.A40.U133Plus.2.CEL	P0019-01-A40-U133Plus-2	MM	F	5	782	0.00639386	1148.1
P0025.01.A53.U133Plus.2.CEL	P0025-01-A53-U133Plus-2	MM	F	462	782	0.590793	2517.9
P0029.01.A70.U133Plus.2.CEL	P0029-01-A70-U133Plus-2	MM	F	3	786	0.00381679	2505
P0030.01.A72.U133Plus.2.CEL	P0030-01-A72-U133Plus-2	MM	F	8	675	0.0118519	2532
P0034.01.A113.U133Plus.2.CEL	P0034-01-A113-U133Plus-2	MM	F	370	814	0.454545	234
P0036.01.A120.U133Plus.2.CEL	P0036-01-A120-U133Plus-2	MM	F	21	782	0.0268542	2372.1
P0037.01.A111.U133Plus.2.CEL	P0037-01-A111-U133Plus-2	MM	F	371	783	0.473819	2502
P0043.01.A153.U133Plus.2.CEL	P0043-01-A153-U133Plus-2	MM	F	567	814	0.69656	266.1
P0048.01.A172.U133Plus.2.CEL	P0048-01-A172-U133Plus-2	MM	F	125	786	0.159033	1083
P0051.01.A185.U133Plus.2.CEL	P0051-01-A185-U133Plus-2	MM	F	232	814	0.285012	603.9
P0052.01.A180.U133Plus.2.CEL	P0052-01-A180-U133Plus-2	MM	F	1	786	0.00127227	2454.9
P0053.01.A209.U133Plus.2.CEL	P0053-01-A209-U133Plus-2	MM	F	43	786	0.0547074	876
P0054.01.A194.U133Plus.2.CEL	P0054-01-A194-U133Plus-2	MM	F	3	786	0.00381679	1736.1
P0055.01.A204.U133Plus.2.CEL	P0055-01-A204-U133Plus-2	MM	F	56	786	0.0712468	1368.9
P0056.01.A211.U133Plus.2.CEL	P0056-01-A211-U133Plus-2	MM	F	230	812	0.283251	2438.1
P0057.01.A217.U133Plus.2.CEL	P0057-01-A217-U133Plus-2	MM	F	89	786	0.113232	819
P0061.01.A246.U133Plus.2.CEL	P0061-01-A246-U133Plus-2	MM	F	61	782	0.0780051	2420.1
P0063.01.A248.U133Plus.2.CEL	P0063-01-A248-U133Plus-2	MM	F	36	786	0.0458015	1560.9
P0065.01.A261.U133Plus.2.CEL	P0065-01-A261-U133Plus-2	MM	F	242	786	0.307888	2142
P0066.01.A264.U133Plus.2.CEL	P0066-01-A264-U133Plus-2	MM	F	0	1	0.5	1178.1
P0067.01.A274.U133Plus.2.CEL	P0067-01-A274-U133Plus-2	MM	F	750	814	0.921376	48
P0069.01.A296.U133Plus.2.CEL	P0069-01-A296-U133Plus-2	MM	F	44	618	0.0711974	2384.1
P0075.01.A332.U133Plus.2.CEL	P0075-01-A332-U133Plus-2	MM	F	203	786	0.25827	894.9
P0077.01.A357.U133Plus.2.CEL	P0077-01-A357-U133Plus-2	MM	F	29	639	0.0453834	1721.1
P0079.01.A351.U133Plus.2.CEL	P0079-01-A351-U133Plus-2	MM	F	18	786	0.0229008	1347.9
P0083.01.A389.U133Plus.2.CEL	P0083-01-A389-U133Plus-2	MM	F	1	786	0.00127227	1578.9
P0084.01.A629.U133Plus.2.CEL	P0084-01-A629-U133Plus-2	MM	F	103	782	0.131714	897.9
P0085.01.A396.U133Plus.2.CEL	P0085-01-A396-U133Plus-2	MM	F	90	786	0.114504	2331.9
P0090.01.A427.U133Plus.2.CEL	P0090-01-A427-U133Plus-2	MM	F	70	786	0.0890585	2112
P0091.01.A326.U133Plus.2.CEL	P0091-01-A326-U133Plus-2	MM	F	3	673	0.00445765	2337.9
P0092.01.A353.U133Plus.2.CEL	P0092-01-A353-U133Plus-2	MM	F	418	811	0.515413	786.9
P0095.01.A355.U133Plus.2.CEL	P0095-01-A355-U133Plus-2	MM	F	110	786	0.139949	909
P0096.01.A303.U133Plus.2.CEL	P0096-01-A303-U133Plus-2	MM	F	238	782	0.304348	1482
P0098.01.A308.U133Plus.2.CEL	P0098-01-A308-U133Plus-2	MM	F	154	782	0.196931	2286.9
P0099.01.A425.U133Plus.2.CEL	P0099-01-A425-U133Plus-2	MM	F	88	786	0.111959	2000.1
P0101.01.A383.U133Plus.2.CEL	P0101-01-A383-U133Plus-2	MM	F	29	786	0.0368957	746.1
P0102.01.A388.U133Plus.2.CEL	P0102-01-A388-U133Plus-2	MM	F	33	786	0.0419847	2337.9
P0103.01.A401.U133Plus.2.CEL	P0103-01-A401-U133Plus-2	MM	F	521	786	0.66285	2316.9
P0104.01.A366.U133Plus.2.CEL	P0104-01-A366-U133Plus-2	MM	F	151	783	0.192848	2256.9
P0107.01.A445.U133Plus.2.CEL	P0107-01-A445-U133Plus-2	MM	F	166	786	0.211196	2322.9
P0111.01.A403.U133Plus.2.CEL	P0111-01-A403-U133Plus-2	MM	F	291	643	0.452566	1893.9
P0117.01.A315.U133Plus.2.CEL	P0117-01-A315-U133Plus-2	MM	F	39	635	0.0614173	1682.1
P0118.01.A103.U133Plus.2.CEL	P0118-01-A103-U133Plus-2	MM	F	647	813	0.795818	632.1
P0119.01.A196.U133Plus.2.CEL	P0119-01-A196-U133Plus-2	MM	F	3	786	0.00381679	2442.9
P0120.01.A284.U133Plus.2.CEL	P0120-01-A284-U133Plus-2	MM	F	52	786	0.0661578	1566.9
P0121.01.A289.U133Plus.2.CEL	P0121-01-A289-U133Plus-2	MM	F	54	786	0.0687023	2387.1
P0122.01.A295.U133Plus.2.CEL	P0122-01-A295-U133Plus-2	MM	F	273	786	0.347328	2385.9
P0124.01.A314.U133Plus.2.CEL	P0124-01-A314-U133Plus-2	MM	F	20	814	0.02457	2298
P0127.01.A471.U133Plus.2.CEL	P0127-01-A471-U133Plus-2	MM	F	7	752	0.00930851	795
P0131.01.A476.U133Plus.2.CEL	P0131-01-A476-U133Plus-2	MM	F	382	650	0.587692	2295.9
P0138.01.A293.U133Plus.2.CEL	P0138-01-A293-U133Plus-2	MM	F	28	786	0.0356234	2381.1
P0144.01.A488.U133Plus.2.CEL	P0144-01-A488-U133Plus-2	MM	F	2	814	0.002457	2202
P0154.01.A533.U133Plus.2.CEL	P0154-01-A533-U133Plus-2	MM	F	324	814	0.398034	719.1
P0155.01.A537.U133Plus.2.CEL	P0155-01-A537-U133Plus-2	MM	F	100	786	0.127226	2286
P0157.01.A547.U133Plus.2.CEL	P0157-01-A547-U133Plus-2	MM	F	13	786	0.0165394	2285.1
P0158.01.A554.U133Plus.2.CEL	P0158-01-A554-U133Plus-2	MM	F	72	809	0.0889988	1316.1
P0163.01.A575.U133Plus.2.CEL	P0163-01-A575-U133Plus-2	MM	F	271	811	0.334155	1998
P0165.01.A596.U133Plus.2.CEL	P0165-01-A596-U133Plus-2	MM	F	136	786	0.173028	1569.9
P0168.01.A602.U133Plus.2.CEL	P0168-01-A602-U133Plus-2	MM	F	168	752	0.223404	2183.1
P0170.01.A609.U133Plus.2.CEL	P0170-01-A609-U133Plus-2	MM	F	735	814	0.902948	273
P0171.01.A617.U133Plus.2.CEL	P0171-01-A617-U133Plus-2	MM	F	795	814	0.976658	570
P0175.01.A638.U133Plus.2.CEL	P0175-01-A638-U133Plus-2	MM	F	798	814	0.980344	0
P0176.01.A652.U133Plus.2.CEL	P0176-01-A652-U133Plus-2	MM	F	230	782	0.294118	2256.9
P0187.01.A691.U133Plus.2.CEL	P0187-01-A691-U133Plus-2	MM	F	323	814	0.396806	716.1
P0199.01.A780.U133Plus.2.CEL	P0199-01-A780-U133Plus-2	MM	F	143	785	0.182166	1194
P0200.01.A776.U133Plus.2.CEL	P0200-01-A776-U133Plus-2	MM	F	14	603	0.0232172	2184.9
P0202.01.A786.U133Plus.2.CEL	P0202-01-A786-U133Plus-2	MM	F	93	786	0.118321	2214
P0208.01.A823.U133Plus.2.CEL	P0208-01-A823-U133Plus-2	MM	F	2	786	0.00254453	1422.9
P0212.01.A838.U133Plus.2.CEL	P0212-01-A838-U133Plus-2	MM	F	41	629	0.0651828	1548
P0213.01.A840.U133Plus.2.CEL	P0213-01-A840-U133Plus-2	MM	F	10	786	0.0127226	2195.1
P0215.01.A862.U133Plus.2.CEL	P0215-01-A862-U133Plus-2	MM	F	0	1	0.5	2196.9
P0221.01.A882.U133Plus.2.CEL	P0221-01-A882-U133Plus-2	MM	F	157	786	0.199746	2217
P0222.01.A893.U133Plus.2.CEL	P0222-01-A893-U133Plus-2	MM	F	277	783	0.353768	2184
P0226.01.A901.U133Plus.2.CEL	P0226-01-A901-U133Plus-2	MM	F	230	703	0.327169	1701
P0232.01.A932.U133Plus.2.CEL	P0232-01-A932-U133Plus-2	MM	F	23	786	0.0292621	2187
P0237.01.A953.U133Plus.2.CEL	P0237-01-A953-U133Plus-2	MM	F	32	636	0.0503145	1437.9
P0239.01.A956.U133Plus.2.CEL	P0239-01-A956-U133Plus-2	MM	F	2	728	0.00274725	2183.1
P0241.01.A969.U133Plus.2.CEL	P0241-01-A969-U133Plus-2	MM	F	778	814	0.955774	453
P0249.01.A990.U133Plus.2.CEL	P0249-01-A990-U133Plus-2	MM	F	300	651	0.460829	2196.9
P0250.01.A992.U133Plus.2.CEL	P0250-01-A992-U133Plus-2	MM	F	375	782	0.47954	2202
P0251.01.A994.U133Plus.2.CEL	P0251-01-A994-U133Plus-2	MM	F	36	690	0.0521739	2184
P0254.01.B13.U133Plus.2.CEL	P0254-01-B13-U133Plus-2	MM	F	281	786	0.357506	2190.9
P0255.01.B14.U133Plus.2.CEL	P0255-01-B14-U133Plus-2	MM	F	16	782	0.0204604	1656.9
P0256.01.B16.U133Plus.2.CEL	P0256-01-B16-U133Plus-2	MM	F	508	814	0.624079	648
P0259.01.B22.U133Plus.2.CEL	P0259-01-B22-U133Plus-2	MM	F	734	814	0.90172	225
P0260.01.B33.U133Plus.2.CEL	P0260-01-B33-U133Plus-2	MM	F	812	814	0.997543	96
P0265.01.B78.U133Plus.2.CEL	P0265-01-B78-U133Plus-2	MM	F	735	814	0.902948	714
P0270.01.B91.U133Plus.2.CEL	P0270-01-B91-U133Plus-2	MM	F	123	802	0.153367	2147.1
P0271.01.B95.U133Plus.2.CEL	P0271-01-B95-U133Plus-2	MM	F	105	786	0.133588	2106.9
P0272.01.B96.U133Plus.2.CEL	P0272-01-B96-U133Plus-2	MM	F	446	786	0.56743	1254.9
P0274.01.A993.U133Plus.2.CEL	P0274-01-A993-U133Plus-2	MM	F	36	786	0.0458015	2178
P0276.01.B120.U133Plus.2.CEL	P0276-01-B120-U133Plus-2	MM	F	567	814	0.69656	83.1
P0277.01.B123.U133Plus.2.CEL	P0277-01-B123-U133Plus-2	MM	F	723	814	0.888206	48
P0278.01.B133.U133Plus.2.CEL	P0278-01-B133-U133Plus-2	MM	F	337	813	0.414514	2013
P0279.01.B132.U133Plus.2.CEL	P0279-01-B132-U133Plus-2	MM	F	625	814	0.767813	534
P0280.01.B135.U133Plus.2.CEL	P0280-01-B135-U133Plus-2	MM	F	11	786	0.0139949	1134.9
P0281.01.B136.U133Plus.2.CEL	P0281-01-B136-U133Plus-2	MM	F	1	786	0.00127227	1083.9
P0283.01.B147.U133Plus.2.CEL	P0283-01-B147-U133Plus-2	MM	F	675	814	0.829238	339
P0285.01.B127.U133Plus.2.CEL	P0285-01-B127-U133Plus-2	MM	F	91	786	0.115776	1385.1
P0286.01.B157.U133Plus.2.CEL	P0286-01-B157-U133Plus-2	MM	F	48	786	0.0610687	1596
P0288.01.B169.U133Plus.2.CEL	P0288-01-B169-U133Plus-2	MM	F	410	813	0.504305	2123.1
P0291.01.B172.U133Plus.2.CEL	P0291-01-B172-U133Plus-2	MM	F	367	786	0.466921	1994.1
P0296.01.B187.U133Plus.2.CEL	P0296-01-B187-U133Plus-2	MM	F	313	813	0.384994	2064
P0299.01.B208.U133Plus.2.CEL	P0299-01-B208-U133Plus-2	MM	F	247	786	0.314249	2100.9
P0301.01.B211.U133Plus.2.CEL	P0301-01-B211-U133Plus-2	MM	F	79	786	0.100509	2121.9
P0303.01.B218.U133Plus.2.CEL	P0303-01-B218-U133Plus-2	MM	F	348	810	0.42963	443.1
P0307.01.B234.U133Plus.2.CEL	P0307-01-B234-U133Plus-2	MM	F	6	364	0.0164835	1784.1
P0308.01.B235.U133Plus.2.CEL	P0308-01-B235-U133Plus-2	MM	F	32	636	0.0503145	2013
P0313.01.B260.U133Plus.2.CEL	P0313-01-B260-U133Plus-2	MM	F	4	786	0.00508906	2064.9
P0314.01.B267.U133Plus.2.CEL	P0314-01-B267-U133Plus-2	MM	F	71	625	0.1136	1322.1
P0324.01.B287.U133Plus.2.CEL	P0324-01-B287-U133Plus-2	MM	F	293	803	0.364882	2079
P0330.01.B300.U133Plus.2.CEL	P0330-01-B300-U133Plus-2	MM	F	91	786	0.115776	2022.9
P0332.01.B302.U133Plus.2.CEL	P0332-01-B302-U133Plus-2	MM	F	219	802	0.273067	1635
P0335.01.B312.U133Plus.2.CEL	P0335-01-B312-U133Plus-2	MM	F	69	802	0.0860349	2069.1
P0340.01.B324.U133Plus.2.CEL	P0340-01-B324-U133Plus-2	MM	F	253	786	0.321883	2043
P0343.01.B333.U133Plus.2.CEL	P0343-01-B333-U133Plus-2	MM	F	297	763	0.389253	2031.9
P0347.01.B346.U133Plus.2.CEL	P0347-01-B346-U133Plus-2	MM	F	29	786	0.0368957	1745.1
P0349.01.B347.U133Plus.2.CEL	P0349-01-B347-U133Plus-2	MM	F	213	786	0.270992	2013.9
P0352.01.B352.U133Plus.2.CEL	P0352-01-B352-U133Plus-2	MM	F	72	786	0.0916031	2010
P0354.01.B361.U133Plus.2.CEL	P0354-01-B361-U133Plus-2	MM	F	515	814	0.632678	57.9
P0355.01.B354.U133Plus.2.CEL	P0355-01-B354-U133Plus-2	MM	F	65	786	0.0826972	1995
P0357.01.B359.U133Plus.2.CEL	P0357-01-B359-U133Plus-2	MM	F	11	730	0.0150685	957
P0364.01.B383.U133Plus.2.CEL	P0364-01-B383-U133Plus-2	MM	F	131	730	0.179452	992.1
P0365.01.B379.U133Plus.2.CEL	P0365-01-B379-U133Plus-2	MM	F	240	814	0.29484	468.9
P0366.01.B382.U133Plus.2.CEL	P0366-01-B382-U133Plus-2	MM	F	586	786	0.745547	1670.1
P0368.01.B385.U133Plus.2.CEL	P0368-01-B385-U133Plus-2	MM	F	696	814	0.855037	452.1
P0371.01.B395.U133Plus.2.CEL	P0371-01-B395-U133Plus-2	MM	F	168	786	0.21374	1182
P0374.01.B397.U133Plus.2.CEL	P0374-01-B397-U133Plus-2	MM	F	298	813	0.366544	1656
P0381.01.B409.U133Plus.2.CEL	P0381-01-B409-U133Plus-2	MM	F	755	814	0.927518	105
P0385.01.B374.U133Plus.2.CEL	P0385-01-B374-U133Plus-2	MM	F	681	814	0.836609	321.9
P0387.01.B418.U133Plus.2.CEL	P0387-01-B418-U133Plus-2	MM	F	9	764	0.0117801	1656.9
P0390.01.B423.U133Plus.2.CEL	P0390-01-B423-U133Plus-2	MM	F	7	786	0.00890585	1965.9
P0391.01.B424.U133Plus.2.CEL	P0391-01-B424-U133Plus-2	MM	F	136	639	0.212833	1959
P0392.01.B427.U133Plus.2.CEL	P0392-01-B427-U133Plus-2	MM	F	1	786	0.00127227	1884.9
P0393.01.B433.U133Plus.2.CEL	P0393-01-B433-U133Plus-2	MM	F	173	758	0.228232	1953.9
P0397.01.B440.U133Plus.2.CEL	P0397-01-B440-U133Plus-2	MM	F	782	814	0.960688	621.9
P0399.01.B442.U133Plus.2.CEL	P0399-01-B442-U133Plus-2	MM	F	53	786	0.06743	1892.1
P0401.01.B444.U133Plus.2.CEL	P0401-01-B444-U133Plus-2	MM	F	1	786	0.00127227	1937.1
P0405.01.B449.U133Plus.2.CEL	P0405-01-B449-U133Plus-2	MM	F	777	814	0.954545	429.9
P0408.01.B457.U133Plus.2.CEL	P0408-01-B457-U133Plus-2	MM	F	8	786	0.0101781	1941
P0415.01.B480.U133Plus.2.CEL	P0415-01-B480-U133Plus-2	MM	F	1	374	0.0026738	1925.1
P0418.01.B487.U133Plus.2.CEL	P0418-01-B487-U133Plus-2	MM	F	807	814	0.9914	588.9
P0420.01.B366.U133Plus.2.CEL	P0420-01-B366-U133Plus-2	MM	F	89	786	0.113232	1971
P0421.01.B491.U133Plus.2.CEL	P0421-01-B491-U133Plus-2	MM	F	248	811	0.305795	1614
P0426.01.B497.U133Plus.2.CEL	P0426-01-B497-U133Plus-2	MM	F	32	675	0.0474074	1905
P0427.01.B498.U133Plus.2.CEL	P0427-01-B498-U133Plus-2	MM	F	263	790	0.332911	1929
P0433.01.B517.U133Plus.2.CEL	P0433-01-B517-U133Plus-2	MM	F	224	786	0.284987	1280.1
P0434.01.B522.U133Plus.2.CEL	P0434-01-B522-U133Plus-2	MM	F	247	644	0.38354	1274.1
P0438.01.B529.U133Plus.2.CEL	P0438-01-B529-U133Plus-2	MM	F	509	813	0.626076	1896.9
P0440.01.B531.U133Plus.2.CEL	P0440-01-B531-U133Plus-2	MM	F	5	786	0.00636132	1883.1
P0446.01.B540.U133Plus.2.CEL	P0446-01-B540-U133Plus-2	MM	F	146	690	0.211594	1884
P0447.01.B544.U133Plus.2.CEL	P0447-01-B544-U133Plus-2	MM	F	120	802	0.149626	860.1
P0451.01.B549.U133Plus.2.CEL	P0451-01-B549-U133Plus-2	MM	F	266	813	0.327183	917.1
P0454.01.B559.U133Plus.2.CEL	P0454-01-B559-U133Plus-2	MM	F	95	782	0.121483	1511.1
P0457.01.B567.U133Plus.2.CEL	P0457-01-B567-U133Plus-2	MM	F	68	782	0.0869565	1893
P0463.01.B585.U133Plus.2.CEL	P0463-01-B585-U133Plus-2	MM	F	506	814	0.621622	296.1
P0465.01.B587.U133Plus.2.CEL	P0465-01-B587-U133Plus-2	MM	F	2	229	0.00873362	1719
P0474.01.B614.U133Plus.2.CEL	P0474-01-B614-U133Plus-2	MM	F	497	814	0.610565	368.1
P0478.01.B608.U133Plus.2.CEL	P0478-01-B608-U133Plus-2	MM	F	386	786	0.491094	1232.1
P0480.01.B616.U133Plus.2.CEL	P0480-01-B616-U133Plus-2	MM	F	284	786	0.361323	1838.1
P0481.01.B617.U133Plus.2.CEL	P0481-01-B617-U133Plus-2	MM	F	39	786	0.0496183	1017.9
P0482.01.B618.U133Plus.2.CEL	P0482-01-B618-U133Plus-2	MM	F	1	464	0.00215517	1857
P0487.01.B653.U133Plus.2.CEL	P0487-01-B653-U133Plus-2	MM	F	416	786	0.529262	1845.9
P0490.01.B639.U133Plus.2.CEL	P0490-01-B639-U133Plus-2	MM	F	309	643	0.48056	1040.1
P0492.02.B632.U133Plus.2.CEL	P0492-02-B632-U133Plus-2	MM	F	553	786	0.703562	1841.1
P0495.01.B659.U133Plus.2.CEL	P0495-01-B659-U133Plus-2	MM	F	10	728	0.0137363	1850.1
P0501.01.B675.U133Plus.2.CEL	P0501-01-B675-U133Plus-2	MM	F	87	796	0.109296	1805.1
P0502.01.B678.U133Plus.2.CEL	P0502-01-B678-U133Plus-2	MM	F	200	643	0.311042	1374.9
P0503.01.B683.U133Plus.2.CEL	P0503-01-B683-U133Plus-2	MM	F	9	786	0.0114504	1665
P0504.01.B690.U133Plus.2.CEL	P0504-01-B690-U133Plus-2	MM	F	782	814	0.960688	518.1
P0508.01.B697.U133Plus.2.CEL	P0508-01-B697-U133Plus-2	MM	F	129	808	0.159653	1827
P0510.01.B703.U133Plus.2.CEL	P0510-01-B703-U133Plus-2	MM	F	98	783	0.12516	1821.9
P0511.01.B707.U133Plus.2.CEL	P0511-01-B707-U133Plus-2	MM	F	394	813	0.484625	1799.1
P0517.01.B715.U133Plus.2.CEL	P0517-01-B715-U133Plus-2	MM	F	47	786	0.0597964	1800.9
P0522.01.B730.U133Plus.2.CEL	P0522-01-B730-U133Plus-2	MM	F	455	796	0.571608	1820.1
P0526.01.B738.U133Plus.2.CEL	P0526-01-B738-U133Plus-2	MM	F	452	814	0.555283	1791
P0535.01.B765.U133Plus.2.CEL	P0535-01-B765-U133Plus-2	MM	F	54	786	0.0687023	1797
P0536.01.B763.U133Plus.2.CEL	P0536-01-B763-U133Plus-2	MM	F	2	786	0.00254453	1802.1
P0538.01.B760.U133Plus.2.CEL	P0538-01-B760-U133Plus-2	MM	F	111	782	0.141944	1268.1
P0541.01.B792.U133Plus.2.CEL	P0541-01-B792-U133Plus-2	MM	F	434	814	0.53317	1776
P0549.01.B776.U133Plus.2.CEL	P0549-01-B776-U133Plus-2	MM	F	201	689	0.291727	1790.1
P0556.01.B807.U133Plus.2.CEL	P0556-01-B807-U133Plus-2	MM	F	103	783	0.131545	1785.9
P0559.01.B814.U133Plus.2.CEL	P0559-01-B814-U133Plus-2	MM	F	344	786	0.437659	1746
P0561.01.B827.U133Plus.2.CEL	P0561-01-B827-U133Plus-2	MM	F	223	786	0.283715	1788
P0562.01.B829.U133Plus.2.CEL	P0562-01-B829-U133Plus-2	MM	F	198	786	0.251908	1107.9
P0563.01.B831.U133Plus.2.CEL	P0563-01-B831-U133Plus-2	MM	F	246	782	0.314578	1728
P0564.01.B836.U133Plus.2.CEL	P0564-01-B836-U133Plus-2	MM	F	282	645	0.437209	1778.1
P0565.01.B840.U133Plus.2.CEL	P0565-01-B840-U133Plus-2	MM	F	76	786	0.0966921	1236.9
P0566.01.B843.U133Plus.2.CEL	P0566-01-B843-U133Plus-2	MM	F	661	814	0.812039	210.9
P0569.01.B853.U133Plus.2.CEL	P0569-01-B853-U133Plus-2	MM	F	566	758	0.746702	1368
P0575.01.B869.U133Plus.2.CEL	P0575-01-B869-U133Plus-2	MM	F	798	814	0.980344	320.1
P0577.01.B877.U133Plus.2.CEL	P0577-01-B877-U133Plus-2	MM	F	512	806	0.635236	972.9
P0584.01.B895.U133Plus.2.CEL	P0584-01-B895-U133Plus-2	MM	F	419	786	0.533079	1719.9
P0592.01.B913.U133Plus.2.CEL	P0592-01-B913-U133Plus-2	MM	F	311	813	0.382534	1725.9
P0597.01.B918.U133Plus.2.CEL	P0597-01-B918-U133Plus-2	MM	F	463	814	0.568796	174.9
P0598.01.B924.U133Plus.2.CEL	P0598-01-B924-U133Plus-2	MM	F	4	587	0.00681431	1356
P0600.01.B925.U133Plus.2.CEL	P0600-01-B925-U133Plus-2	MM	F	659	814	0.809582	342.9
P0604.01.B933.U133Plus.2.CEL	P0604-01-B933-U133Plus-2	MM	F	310	811	0.382244	1707
P0610.01.B949.U133Plus.2.CEL	P0610-01-B949-U133Plus-2	MM	F	1	339	0.00294985	1713
P0614.01.B961.U133Plus.2.CEL	P0614-01-B961-U133Plus-2	MM	F	704	814	0.864865	146.1
P0625.01.C25.U133Plus.2.CEL	P0625-01-C25-U133Plus-2	MM	F	16	688	0.0232558	1683.9
P0630.01.C66.U133Plus.2.CEL	P0630-01-C66-U133Plus-2	MM	F	152	814	0.186732	965.1
P0631.01.C61.U133Plus.2.CEL	P0631-01-C61-U133Plus-2	MM	F	36	580	0.062069	1140
P0635.01.C75.U133Plus.2.CEL	P0635-01-C75-U133Plus-2	MM	F	49	786	0.062341	1623.9
P0636.01.C46.U133Plus.2.CEL	P0636-01-C46-U133Plus-2	MM	F	403	813	0.495695	1638.9
P0640.01.C085.U133Plus.2.CEL	P0640-01-C085-U133Plus-2	MM	F	553	814	0.679361	161.1
P0642.01.C91.U133Plus.2.CEL	P0642-01-C91-U133Plus-2	MM	F	1	786	0.00127227	1620
P0647.01.C94.U133Plus.2.CEL	P0647-01-C94-U133Plus-2	MM	F	438	812	0.539409	1620
P0649.01.C40.U133Plus.2.CEL	P0649-01-C40-U133Plus-2	MM	F	158	783	0.201788	1556.1
P0651.01.C97.U133Plus.2.CEL	P0651-01-C97-U133Plus-2	MM	F	272	814	0.334152	1626.9
P0653.01.C42.U133Plus.2.CEL	P0653-01-C42-U133Plus-2	MM	F	67	783	0.0855683	1560.9
P0655.01.C49.U133Plus.2.CEL	P0655-01-C49-U133Plus-2	MM	F	143	786	0.181934	1652.1
P0657.01.C14.U133Plus.2.CEL	P0657-01-C14-U133Plus-2	MM	F	358	786	0.455471	1610.1
P0658.01.B967.U133Plus.2.CEL	P0658-01-B967-U133Plus-2	MM	F	345	692	0.498555	1152.9
P0659.01.B957.U133Plus.2.CEL	P0659-01-B957-U133Plus-2	MM	F	0	1	0.5	1659
P0663.01.C52.U133Plus.2.CEL	P0663-01-C52-U133Plus-2	MM	F	7	782	0.00895141	1551
P0665.01.C143.U133Plus.2.CEL	P0665-01-C143-U133Plus-2	MM	F	495	804	0.615672	1614
P0666.01.C104.U133Plus.2.CEL	P0666-01-C104-U133Plus-2	MM	F	3	786	0.00381679	1461
P0667.01.C98.U133Plus.2.CEL	P0667-01-C98-U133Plus-2	MM	F	270	786	0.343511	1628.1
P0669.01.C95.U133Plus.2.CEL	P0669-01-C95-U133Plus-2	MM	F	161	811	0.19852	1616.1
P0670.01.C132.U133Plus.2.CEL	P0670-01-C132-U133Plus-2	MM	F	397	787	0.504447	1590
P0672.01.C147.U133Plus.2.CEL	P0672-01-C147-U133Plus-2	MM	F	75	651	0.115207	1508.1
P0673.01.C144.U133Plus.2.CEL	P0673-01-C144-U133Plus-2	MM	F	769	814	0.944717	641.1
P0678.01.C118.U133Plus.2.CEL	P0678-01-C118-U133Plus-2	MM	F	70	752	0.0930851	1622.1
P0681.01.C86.U133Plus.2.CEL	P0681-01-C86-U133Plus-2	MM	F	16	786	0.0203562	1637.1
P0684.01.C114.U133Plus.2.CEL	P0684-01-C114-U133Plus-2	MM	F	537	813	0.660517	1620.9
P0686.01.C122.U133Plus.2.CEL	P0686-01-C122-U133Plus-2	MM	F	19	605	0.031405	1620.9
P0689.01.C180.U133Plus.2.CEL	P0689-01-C180-U133Plus-2	MM	F	14	629	0.0222576	1581
P0691.01.C189.U133Plus.2.CEL	P0691-01-C189-U133Plus-2	MM	F	1	786	0.00127227	1449
P0692.01.C192.U133Plus.2.CEL	P0692-01-C192-U133Plus-2	MM	F	53	786	0.06743	1560
P0695.01.C220.U133Plus.2.CEL	P0695-01-C220-U133Plus-2	MM	F	235	808	0.290842	1554.9
P0698.01.C234.U133Plus.2.CEL	P0698-01-C234-U133Plus-2	MM	F	810	814	0.995086	195.9
P0702.01.C171.U133Plus.2.CEL	P0702-01-C171-U133Plus-2	MM	F	249	786	0.316794	833.1
P0705.01.C282.U133Plus.2.CEL	P0705-01-C282-U133Plus-2	MM	F	243	813	0.298893	1542
P0707.01.C226.U133Plus.2.CEL	P0707-01-C226-U133Plus-2	MM	F	680	814	0.835381	152.1
P0712.01.C271.U133Plus.2.CEL	P0712-01-C271-U133Plus-2	MM	F	21	786	0.0267176	750
P0713.01.C272.U133Plus.2.CEL	P0713-01-C272-U133Plus-2	MM	F	142	786	0.180662	1533.9
P0718.01.C250.U133Plus.2.CEL	P0718-01-C250-U133Plus-2	MM	F	7	786	0.00890585	1520.1
P0722.01.C290.U133Plus.2.CEL	P0722-01-C290-U133Plus-2	MM	F	195	678	0.287611	1470.9
P0723.01.C277.U133Plus.2.CEL	P0723-01-C277-U133Plus-2	MM	F	243	813	0.298893	1526.1
P0724.01.C258.U133Plus.2.CEL	P0724-01-C258-U133Plus-2	MM	F	1	786	0.00127227	1550.1
P0725.01.C278.U133Plus.2.CEL	P0725-01-C278-U133Plus-2	MM	F	0	1	0.5	1527.9
P0727.01.C297.U133Plus.2.CEL	P0727-01-C297-U133Plus-2	MM	F	297	786	0.377863	1445.1
P0730.01.Fake1.U133Plus.2.CEL	P0730-01-Fake1-U133Plus-2	MM	F	326	690	0.472464	1356
P0731.02.C350.U133Plus.2.CEL	P0731-02-C350-U133Plus-2	MM	F	36	786	0.0458015	1508.1
P0733.01.C306.U133Plus.2.CEL	P0733-01-C306-U133Plus-2	MM	F	23	811	0.02836	1098
P0734.01.C311.U133Plus.2.CEL	P0734-01-C311-U133Plus-2	MM	F	10	782	0.0127877	1511.1
P0735.01.C326.U133Plus.2.CEL	P0735-01-C326-U133Plus-2	MM	F	369	786	0.469466	1470
P0737.01.C330.U133Plus.2.CEL	P0737-01-C330-U133Plus-2	MM	F	76	782	0.0971867	1491.9
P0739.01.C341.U133Plus.2.CEL	P0739-01-C341-U133Plus-2	MM	F	33	813	0.0405904	1353
P0740.01.C343.U133Plus.2.CEL	P0740-01-C343-U133Plus-2	MM	F	34	786	0.043257	1464
P0741.01.C323.U133Plus.2.CEL	P0741-01-C323-U133Plus-2	MM	F	552	813	0.678967	1329
P0746.01.C401.U133Plus.2.CEL	P0746-01-C401-U133Plus-2	MM	F	593	814	0.728501	356.1
P0749.01.C394.U133Plus.2.CEL	P0749-01-C394-U133Plus-2	MM	F	220	786	0.279898	1475.1
P0750.01.C372.U133Plus.2.CEL	P0750-01-C372-U133Plus-2	MM	F	226	813	0.277983	1464
P0755.01.C436.U133Plus.2.CEL	P0755-01-C436-U133Plus-2	MM	F	77	804	0.0957711	1439.1
P0758.01.C467.U133Plus.2.CEL	P0758-01-C467-U133Plus-2	MM	F	1	786	0.00127227	1404
P0760.01.C342.U133Plus.2.CEL	P0760-01-C342-U133Plus-2	MM	F	235	802	0.293017	1494.9
P0762.01.C375.U133Plus.2.CEL	P0762-01-C375-U133Plus-2	MM	F	29	804	0.0360697	1394.1
P0766.01.C517.U133Plus.2.CEL	P0766-01-C517-U133Plus-2	MM	F	355	814	0.436118	219.9
P0767.01.C348.U133Plus.2.CEL	P0767-01-C348-U133Plus-2	MM	F	50	786	0.0636132	1512.9
P0768.01.C363.U133Plus.2.CEL	P0768-01-C363-U133Plus-2	MM	F	694	814	0.85258	213.9
P0769.01.C499.U133Plus.2.CEL	P0769-01-C499-U133Plus-2	MM	F	435	795	0.54717	1440
P0770.01.C497.U133Plus.2.CEL	P0770-01-C497-U133Plus-2	MM	F	807	814	0.9914	441.9
P0772.01.C519.U133Plus.2.CEL	P0772-01-C519-U133Plus-2	MM	F	0	1	0.5	1389.9
P0774.01.C511.U133Plus.2.CEL	P0774-01-C511-U133Plus-2	MM	F	81	786	0.103053	1424.1
P0775.01.C500.U133Plus.2.CEL	P0775-01-C500-U133Plus-2	MM	F	17	605	0.0280992	1320.9
P0777.01.C414.U133Plus.2.CEL	P0777-01-C414-U133Plus-2	MM	F	258	786	0.328244	1472.1
P0778.01.C427.U133Plus.2.CEL	P0778-01-C427-U133Plus-2	MM	F	83	786	0.105598	1449.9
P0779.01.C501.U133Plus.2.CEL	P0779-01-C501-U133Plus-2	MM	F	508	692	0.734104	1428.9
P0782.01.C451.U133Plus.2.CEL	P0782-01-C451-U133Plus-2	MM	F	17	671	0.0253353	1463.1
P0783.01.C461.U133Plus.2.CEL	P0783-01-C461-U133Plus-2	MM	F	313	786	0.398219	1454.1
P0789.01.C458.U133Plus.2.CEL	P0789-01-C458-U133Plus-2	MM	F	239	786	0.304071	759.9
P0797.01.C469.U133Plus.2.CEL	P0797-01-C469-U133Plus-2	MM	F	4	513	0.00779727	1151.1
P0798.01.C389.U133Plus.2.CEL	P0798-01-C389-U133Plus-2	MM	F	94	786	0.119593	1449
P0804.01.C545.U133Plus.2.CEL	P0804-01-C545-U133Plus-2	MM	F	359	814	0.441032	1407
P0806.01.C527.U133Plus.2.CEL	P0806-01-C527-U133Plus-2	MM	F	241	787	0.306226	1329
P0807.01.C562.U133Plus.2.CEL	P0807-01-C562-U133Plus-2	MM	F	313	784	0.399235	1113.9
P0821.01.C606.U133Plus.2.CEL	P0821-01-C606-U133Plus-2	MM	F	139	793	0.175284	1265.1
P0822.01.C598.U133Plus.2.CEL	P0822-01-C598-U133Plus-2	MM	F	40	786	0.0508906	1383.9
P0830.01.C596.U133Plus.2.CEL	P0830-01-C596-U133Plus-2	MM	F	9	693	0.012987	1386
P0834.01.C602.U133Plus.2.CEL	P0834-01-C602-U133Plus-2	MM	F	0	1	0.5	1364.1
P0842.01.C637.U133Plus.2.CEL	P0842-01-C637-U133Plus-2	MM	F	813	814	0.998771	690
P0845.01.C649.U133Plus.2.CEL	P0845-01-C649-U133Plus-2	MM	F	166	765	0.216993	1332
P0846.01.C633.U133Plus.2.CEL	P0846-01-C633-U133Plus-2	MM	F	12	768	0.015625	1367.1
P0854.01.C619.U133Plus.2.CEL	P0854-01-C619-U133Plus-2	MM	F	470	768	0.611979	1326.9
P0864.01.C645.U133Plus.2.CEL	P0864-01-C645-U133Plus-2	MM	F	71	728	0.0975275	1358.1
P0871.01.C714.U133Plus.2.CEL	P0871-01-C714-U133Plus-2	MM	F	0	1	0.5	1251.9
P0889.01.C671.U133Plus.2.CEL	P0889-01-C671-U133Plus-2	MM	F	4	786	0.00508906	1331.1
P0890.01.C657.U133Plus.2.CEL	P0890-01-C657-U133Plus-2	MM	F	7	605	0.0115702	1323
P0896.01.C711.U133Plus.2.CEL	P0896-01-C711-U133Plus-2	MM	F	157	786	0.199746	1211.1
P0907.01.C859.U133Plus.2.CEL	P0907-01-C859-U133Plus-2	MM	F	342	814	0.420147	509.1
P0908.01.C702.U133Plus.2.CEL	P0908-01-C702-U133Plus-2	MM	F	54	782	0.0690537	1302.9
P0911.01.C725.U133Plus.2.CEL	P0911-01-C725-U133Plus-2	MM	F	13	603	0.0215589	1271.1
P0912.01.C555.U133Plus.2.CEL	P0912-01-C555-U133Plus-2	MM	F	42	728	0.0576923	1419
P0913.01.C741.U133Plus.2.CEL	P0913-01-C741-U133Plus-2	MM	F	88	639	0.137715	1323
P0915.01.C547.U133Plus.2.CEL	P0915-01-C547-U133Plus-2	MM	F	228	802	0.284289	1413
P0916.01.C823.U133Plus.2.CEL	P0916-01-C823-U133Plus-2	MM	F	0	1	0.5	1259.1
P0917.01.C821.U133Plus.2.CEL	P0917-01-C821-U133Plus-2	MM	F	46	786	0.0585242	1266.9
P0918.01.C789.U133Plus.2.CEL	P0918-01-C789-U133Plus-2	MM	F	597	814	0.733415	308.1
P0919.02.C490.U133Plus.2.CEL	P0919-02-C490-U133Plus-2	MM	F	71	786	0.0903308	1275
P0920.01.C693.U133Plus.2.CEL	P0920-01-C693-U133Plus-2	MM	F	25	768	0.0325521	1323
P0921.01.C769.U133Plus.2.CEL	P0921-01-C769-U133Plus-2	MM	F	240	691	0.347323	1314.9
P0923.01.C788.U133Plus.2.CEL	P0923-01-C788-U133Plus-2	MM	F	191	643	0.297045	1167
P0924.01.C899.U133Plus.2.CEL	P0924-01-C899-U133Plus-2	MM	F	111	639	0.173709	1239
P0927.03.C787.U133Plus.2.CEL	P0927-03-C787-U133Plus-2	MM	F	349	814	0.428747	732
P0930.01.C574.U133Plus.2.CEL	P0930-01-C574-U133Plus-2	MM	F	137	786	0.1743	1400.1
P0931.01.C648.U133Plus.2.CEL	P0931-01-C648-U133Plus-2	MM	F	225	643	0.349922	1359
P0934.01.C764.U133Plus.2.CEL	P0934-01-C764-U133Plus-2	MM	F	764	814	0.938575	296.1
P0935.02.C847.U133Plus.2.CEL	P0935-02-C847-U133Plus-2	MM	F	11	786	0.0139949	1278
P0937.02.C826.U133Plus.2.CEL	P0937-02-C826-U133Plus-2	MM	F	116	786	0.147583	1254
P0939.02.C830.U133Plus.2.CEL	P0939-02-C830-U133Plus-2	MM	F	39	786	0.0496183	1266
P0954.01.C768.U133Plus.2.CEL	P0954-01-C768-U133Plus-2	MM	F	46	786	0.0585242	996
P0955.01.C950.U133Plus.2.CEL	P0955-01-C950-U133Plus-2	MM	F	104	786	0.132316	1247.1
P0957.01.C716.U133Plus.2.CEL	P0957-01-C716-U133Plus-2	MM	F	104	814	0.127764	819
P0958.00.C922.U133Plus.2.CEL	P0958-00-C922-U133Plus-2	MM	F	157	786	0.199746	815.1
P0959.00.C915.U133Plus.2.CEL	P0959-00-C915-U133Plus-2	MM	F	238	766	0.310705	1221.9
P0960.01.C933.U133Plus.2.CEL	P0960-01-C933-U133Plus-2	MM	F	386	796	0.484925	1166.1
P0961.01.C891.U133Plus.2.CEL	P0961-01-C891-U133Plus-2	MM	F	120	786	0.152672	1233
P0965.01.C860.U133Plus.2.CEL	P0965-01-C860-U133Plus-2	MM	F	154	786	0.195929	1242.9
P0966.01.C708.U133Plus.2.CEL	P0966-01-C708-U133Plus-2	MM	F	324	643	0.503888	1217.1
P0967.01.C704.U133Plus.2.CEL	P0967-01-C704-U133Plus-2	MM	F	371	812	0.456897	68.1
P0969.01.C464.U133Plus.2.CEL	P0969-01-C464-U133Plus-2	MM	F	5	786	0.00636132	1377
P0971.01.C885.U133Plus.2.CEL	P0971-01-C885-U133Plus-2	MM	F	18	782	0.0230179	1263.9
P0972.01.C889.U133Plus.2.CEL	P0972-01-C889-U133Plus-2	MM	F	196	782	0.250639	1238.1
P0973.01.C948.U133Plus.2.CEL	P0973-01-C948-U133Plus-2	MM	F	92	783	0.117497	1226.1
P0975.01.C842.U133Plus.2.CEL	P0975-01-C842-U133Plus-2	MM	F	108	782	0.138107	1254
P0976.01.C848.U133Plus.2.CEL	P0976-01-C848-U133Plus-2	MM	F	13	813	0.0159902	1280.1
P0977.01.C877.U133Plus.2.CEL	P0977-01-C877-U133Plus-2	MM	F	148	812	0.182266	537
P0978.01.C884.U133Plus.2.CEL	P0978-01-C884-U133Plus-2	MM	F	254	676	0.37574	1205.1
P0979.01.C870.U133Plus.2.CEL	P0979-01-C870-U133Plus-2	MM	F	249	786	0.316794	993
P0981.01.C890.U133Plus.2.CEL	P0981-01-C890-U133Plus-2	MM	F	138	783	0.176245	1239
P0986.01.C780.U133Plus.2.CEL	P0986-01-C780-U133Plus-2	MM	F	795	814	0.976658	378
P0002.01.FAKE03.U133Plus.2.CEL	P0002-01-FAKE03-U133Plus-2	MM	G	353	983	0.359105	1913.1
P0008.01.FAKE04.U133Plus.2.CEL	P0008-01-FAKE04-U133Plus-2	MM	G	42	983	0.0427263	2601.9
P0009.01.FAKE05.U133Plus.2.CEL	P0009-01-FAKE05-U133Plus-2	MM	G	11	967	0.0113754	2591.1
P0010.01.FAKE06.U133Plus.2.CEL	P0010-01-FAKE06-U133Plus-2	MM	G	22	989	0.0222447	2282.1
P0015.01.A016.U133Plus.2.CEL	P0015-01-A016-U133Plus-2	MM	G	98	1006	0.0974155	1280.1
P0016.01.A21.U133Plus.2.CEL	P0016-01-A21-U133Plus-2	MM	G	17	1006	0.0168986	2547
P0018.01.A30.U133Plus.2.CEL	P0018-01-A30-U133Plus-2	MM	G	24	983	0.0244151	993.9
P0019.01.A40.U133Plus.2.CEL	P0019-01-A40-U133Plus-2	MM	G	666	1006	0.662028	638.1
P0025.01.A53.U133Plus.2.CEL	P0025-01-A53-U133Plus-2	MM	G	439	1006	0.436382	2517.9
P0029.01.A70.U133Plus.2.CEL	P0029-01-A70-U133Plus-2	MM	G	28	983	0.0284842	2505
P0030.01.A72.U133Plus.2.CEL	P0030-01-A72-U133Plus-2	MM	G	34	1002	0.0339321	1044
P0034.01.A113.U133Plus.2.CEL	P0034-01-A113-U133Plus-2	MM	G	380	1003	0.378863	234
P0036.01.A120.U133Plus.2.CEL	P0036-01-A120-U133Plus-2	MM	G	46	1002	0.0459082	2372.1
P0037.01.A111.U133Plus.2.CEL	P0037-01-A111-U133Plus-2	MM	G	247	1006	0.245527	1503.9
P0043.01.A153.U133Plus.2.CEL	P0043-01-A153-U133Plus-2	MM	G	414	1006	0.411531	266.1
P0048.01.A172.U133Plus.2.CEL	P0048-01-A172-U133Plus-2	MM	G	520	1004	0.517928	690
P0051.01.A185.U133Plus.2.CEL	P0051-01-A185-U133Plus-2	MM	G	368	1005	0.366169	603.9
P0052.01.A180.U133Plus.2.CEL	P0052-01-A180-U133Plus-2	MM	G	19	983	0.0193286	2343
P0053.01.A209.U133Plus.2.CEL	P0053-01-A209-U133Plus-2	MM	G	12	983	0.0122075	876
P0054.01.A194.U133Plus.2.CEL	P0054-01-A194-U133Plus-2	MM	G	30	983	0.0305188	1574.1
P0055.01.A204.U133Plus.2.CEL	P0055-01-A204-U133Plus-2	MM	G	45	1004	0.0448207	1172.1
P0056.01.A211.U133Plus.2.CEL	P0056-01-A211-U133Plus-2	MM	G	427	1005	0.424876	2438.1
P0057.01.A217.U133Plus.2.CEL	P0057-01-A217-U133Plus-2	MM	G	956	1006	0.950298	528.9
P0061.01.A246.U133Plus.2.CEL	P0061-01-A246-U133Plus-2	MM	G	13	983	0.0132248	2420.1
P0063.01.A248.U133Plus.2.CEL	P0063-01-A248-U133Plus-2	MM	G	197	1006	0.195825	1296.9
P0065.01.A261.U133Plus.2.CEL	P0065-01-A261-U133Plus-2	MM	G	756	1006	0.751491	546.9
P0066.01.A264.U133Plus.2.CEL	P0066-01-A264-U133Plus-2	MM	G	23	983	0.0233978	1178.1
P0067.01.A274.U133Plus.2.CEL	P0067-01-A274-U133Plus-2	MM	G	965	1006	0.959245	48
P0069.01.A296.U133Plus.2.CEL	P0069-01-A296-U133Plus-2	MM	G	73	983	0.0742625	2384.1
P0075.01.A332.U133Plus.2.CEL	P0075-01-A332-U133Plus-2	MM	G	683	1005	0.679602	552.9
P0077.01.A357.U133Plus.2.CEL	P0077-01-A357-U133Plus-2	MM	G	107	983	0.10885	1721.1
P0079.01.A351.U133Plus.2.CEL	P0079-01-A351-U133Plus-2	MM	G	5	983	0.00508647	1347.9
P0083.01.A389.U133Plus.2.CEL	P0083-01-A389-U133Plus-2	MM	G	7	1006	0.00695825	1578.9
P0084.01.A629.U133Plus.2.CEL	P0084-01-A629-U133Plus-2	MM	G	865	1005	0.860697	648
P0085.01.A396.U133Plus.2.CEL	P0085-01-A396-U133Plus-2	MM	G	65	989	0.065723	1946.1
P0090.01.A427.U133Plus.2.CEL	P0090-01-A427-U133Plus-2	MM	G	7	983	0.00712106	2112
P0091.01.A326.U133Plus.2.CEL	P0091-01-A326-U133Plus-2	MM	G	11	983	0.0111902	2337.9
P0092.01.A353.U133Plus.2.CEL	P0092-01-A353-U133Plus-2	MM	G	816	1006	0.811133	615
P0095.01.A355.U133Plus.2.CEL	P0095-01-A355-U133Plus-2	MM	G	253	983	0.257375	909
P0096.01.A303.U133Plus.2.CEL	P0096-01-A303-U133Plus-2	MM	G	165	983	0.167854	1131
P0098.01.A308.U133Plus.2.CEL	P0098-01-A308-U133Plus-2	MM	G	592	989	0.598584	2286.9
P0099.01.A425.U133Plus.2.CEL	P0099-01-A425-U133Plus-2	MM	G	189	983	0.192269	1254
P0101.01.A383.U133Plus.2.CEL	P0101-01-A383-U133Plus-2	MM	G	904	1006	0.898608	495.9
P0102.01.A388.U133Plus.2.CEL	P0102-01-A388-U133Plus-2	MM	G	74	1006	0.0735586	2088.9
P0103.01.A401.U133Plus.2.CEL	P0103-01-A401-U133Plus-2	MM	G	321	1006	0.319085	2316.9
P0104.01.A366.U133Plus.2.CEL	P0104-01-A366-U133Plus-2	MM	G	170	1005	0.169154	2187.9
P0107.01.A445.U133Plus.2.CEL	P0107-01-A445-U133Plus-2	MM	G	182	1006	0.180915	2322.9
P0111.01.A403.U133Plus.2.CEL	P0111-01-A403-U133Plus-2	MM	G	965	1005	0.960199	444.9
P0117.01.A315.U133Plus.2.CEL	P0117-01-A315-U133Plus-2	MM	G	121	1006	0.120278	1014
P0118.01.A103.U133Plus.2.CEL	P0118-01-A103-U133Plus-2	MM	G	410	1005	0.40796	510.9
P0119.01.A196.U133Plus.2.CEL	P0119-01-A196-U133Plus-2	MM	G	43	989	0.0434783	2058
P0120.01.A284.U133Plus.2.CEL	P0120-01-A284-U133Plus-2	MM	G	67	989	0.0677452	1160.1
P0121.01.A289.U133Plus.2.CEL	P0121-01-A289-U133Plus-2	MM	G	18	1006	0.0178926	1196.1
P0122.01.A295.U133Plus.2.CEL	P0122-01-A295-U133Plus-2	MM	G	386	1006	0.383698	2385.9
P0124.01.A314.U133Plus.2.CEL	P0124-01-A314-U133Plus-2	MM	G	18	983	0.0183113	1077
P0127.01.A471.U133Plus.2.CEL	P0127-01-A471-U133Plus-2	MM	G	989	1005	0.98408	302.1
P0131.01.A476.U133Plus.2.CEL	P0131-01-A476-U133Plus-2	MM	G	451	1006	0.44831	2295.9
P0138.01.A293.U133Plus.2.CEL	P0138-01-A293-U133Plus-2	MM	G	46	983	0.0467955	2381.1
P0144.01.A488.U133Plus.2.CEL	P0144-01-A488-U133Plus-2	MM	G	45	983	0.0457782	2202
P0154.01.A533.U133Plus.2.CEL	P0154-01-A533-U133Plus-2	MM	G	509	1003	0.507478	570.9
P0155.01.A537.U133Plus.2.CEL	P0155-01-A537-U133Plus-2	MM	G	127	989	0.128413	1698
P0157.01.A547.U133Plus.2.CEL	P0157-01-A547-U133Plus-2	MM	G	45	989	0.0455005	2285.1
P0158.01.A554.U133Plus.2.CEL	P0158-01-A554-U133Plus-2	MM	G	914	1006	0.908549	623.1
P0163.01.A575.U133Plus.2.CEL	P0163-01-A575-U133Plus-2	MM	G	466	1006	0.463221	1700.1
P0165.01.A596.U133Plus.2.CEL	P0165-01-A596-U133Plus-2	MM	G	38	983	0.0386572	851.1
P0168.01.A602.U133Plus.2.CEL	P0168-01-A602-U133Plus-2	MM	G	113	989	0.114257	1968.9
P0170.01.A609.U133Plus.2.CEL	P0170-01-A609-U133Plus-2	MM	G	926	1005	0.921393	3.9
P0171.01.A617.U133Plus.2.CEL	P0171-01-A617-U133Plus-2	MM	G	972	1006	0.966203	570
P0175.01.A638.U133Plus.2.CEL	P0175-01-A638-U133Plus-2	MM	G	944	1006	0.93837	0
P0176.01.A652.U133Plus.2.CEL	P0176-01-A652-U133Plus-2	MM	G	184	1002	0.183633	2256.9
P0187.01.A691.U133Plus.2.CEL	P0187-01-A691-U133Plus-2	MM	G	522	1006	0.518887	650.1
P0199.01.A780.U133Plus.2.CEL	P0199-01-A780-U133Plus-2	MM	G	153	1006	0.152087	1194
P0200.01.A776.U133Plus.2.CEL	P0200-01-A776-U133Plus-2	MM	G	46	1006	0.0457256	2184.9
P0202.01.A786.U133Plus.2.CEL	P0202-01-A786-U133Plus-2	MM	G	52	1006	0.0516899	2214
P0208.01.A823.U133Plus.2.CEL	P0208-01-A823-U133Plus-2	MM	G	26	989	0.0262892	1422.9
P0212.01.A838.U133Plus.2.CEL	P0212-01-A838-U133Plus-2	MM	G	172	1006	0.170974	1548
P0213.01.A840.U133Plus.2.CEL	P0213-01-A840-U133Plus-2	MM	G	14	983	0.0142421	2195.1
P0215.01.A862.U133Plus.2.CEL	P0215-01-A862-U133Plus-2	MM	G	15	1006	0.0149105	2196.9
P0221.01.A882.U133Plus.2.CEL	P0221-01-A882-U133Plus-2	MM	G	140	1004	0.139442	1623
P0222.01.A893.U133Plus.2.CEL	P0222-01-A893-U133Plus-2	MM	G	209	1004	0.208167	1371.9
P0226.01.A901.U133Plus.2.CEL	P0226-01-A901-U133Plus-2	MM	G	279	989	0.282103	1701
P0232.01.A932.U133Plus.2.CEL	P0232-01-A932-U133Plus-2	MM	G	30	1006	0.0298211	2187
P0237.01.A953.U133Plus.2.CEL	P0237-01-A953-U133Plus-2	MM	G	33	989	0.033367	1437.9
P0239.01.A956.U133Plus.2.CEL	P0239-01-A956-U133Plus-2	MM	G	77	983	0.0783316	2183.1
P0241.01.A969.U133Plus.2.CEL	P0241-01-A969-U133Plus-2	MM	G	995	1006	0.989066	453
P0249.01.A990.U133Plus.2.CEL	P0249-01-A990-U133Plus-2	MM	G	240	989	0.242669	1332
P0250.01.A992.U133Plus.2.CEL	P0250-01-A992-U133Plus-2	MM	G	52	989	0.0525784	2120.1
P0251.01.A994.U133Plus.2.CEL	P0251-01-A994-U133Plus-2	MM	G	146	983	0.148525	1437.9
P0254.01.B13.U133Plus.2.CEL	P0254-01-B13-U133Plus-2	MM	G	223	1005	0.221891	2190.9
P0255.01.B14.U133Plus.2.CEL	P0255-01-B14-U133Plus-2	MM	G	191	991	0.192735	1238.1
P0256.01.B16.U133Plus.2.CEL	P0256-01-B16-U133Plus-2	MM	G	635	1003	0.633101	648
P0259.01.B22.U133Plus.2.CEL	P0259-01-B22-U133Plus-2	MM	G	958	1005	0.953234	225
P0260.01.B33.U133Plus.2.CEL	P0260-01-B33-U133Plus-2	MM	G	983	1006	0.977137	96
P0265.01.B78.U133Plus.2.CEL	P0265-01-B78-U133Plus-2	MM	G	957	1006	0.951292	714
P0270.01.B91.U133Plus.2.CEL	P0270-01-B91-U133Plus-2	MM	G	958	1006	0.952286	60.9
P0271.01.B95.U133Plus.2.CEL	P0271-01-B95-U133Plus-2	MM	G	135	989	0.136502	2106.9
P0272.01.B96.U133Plus.2.CEL	P0272-01-B96-U133Plus-2	MM	G	187	989	0.18908	1254.9
P0274.01.A993.U133Plus.2.CEL	P0274-01-A993-U133Plus-2	MM	G	36	983	0.0366226	2178
P0276.01.B120.U133Plus.2.CEL	P0276-01-B120-U133Plus-2	MM	G	781	1005	0.777114	83.1
P0277.01.B123.U133Plus.2.CEL	P0277-01-B123-U133Plus-2	MM	G	787	1006	0.782306	48
P0278.01.B133.U133Plus.2.CEL	P0278-01-B133-U133Plus-2	MM	G	174	1002	0.173653	2013
P0279.01.B132.U133Plus.2.CEL	P0279-01-B132-U133Plus-2	MM	G	880	1005	0.875622	534
P0280.01.B135.U133Plus.2.CEL	P0280-01-B135-U133Plus-2	MM	G	149	1006	0.148111	729
P0281.01.B136.U133Plus.2.CEL	P0281-01-B136-U133Plus-2	MM	G	21	1002	0.0209581	1083.9
P0283.01.B147.U133Plus.2.CEL	P0283-01-B147-U133Plus-2	MM	G	663	1004	0.660359	309.9
P0285.01.B127.U133Plus.2.CEL	P0285-01-B127-U133Plus-2	MM	G	51	983	0.051882	1385.1
P0286.01.B157.U133Plus.2.CEL	P0286-01-B157-U133Plus-2	MM	G	62	983	0.0630722	1596
P0288.01.B169.U133Plus.2.CEL	P0288-01-B169-U133Plus-2	MM	G	433	1006	0.430417	2123.1
P0291.01.B172.U133Plus.2.CEL	P0291-01-B172-U133Plus-2	MM	G	211	1002	0.210579	1994.1
P0296.01.B187.U133Plus.2.CEL	P0296-01-B187-U133Plus-2	MM	G	247	1006	0.245527	2064
P0299.01.B208.U133Plus.2.CEL	P0299-01-B208-U133Plus-2	MM	G	122	983	0.12411	2100.9
P0301.01.B211.U133Plus.2.CEL	P0301-01-B211-U133Plus-2	MM	G	37	997	0.0371113	1437.9
P0303.01.B218.U133Plus.2.CEL	P0303-01-B218-U133Plus-2	MM	G	306	1003	0.305085	443.1
P0307.01.B234.U133Plus.2.CEL	P0307-01-B234-U133Plus-2	MM	G	23	989	0.0232558	983.1
P0308.01.B235.U133Plus.2.CEL	P0308-01-B235-U133Plus-2	MM	G	827	1006	0.822068	324
P0313.01.B260.U133Plus.2.CEL	P0313-01-B260-U133Plus-2	MM	G	13	989	0.0131446	2064.9
P0314.01.B267.U133Plus.2.CEL	P0314-01-B267-U133Plus-2	MM	G	10	983	0.0101729	1322.1
P0324.01.B287.U133Plus.2.CEL	P0324-01-B287-U133Plus-2	MM	G	594	1005	0.591045	281.1
P0330.01.B300.U133Plus.2.CEL	P0330-01-B300-U133Plus-2	MM	G	40	983	0.0406918	2022.9
P0332.01.B302.U133Plus.2.CEL	P0332-01-B302-U133Plus-2	MM	G	763	1004	0.75996	192.9
P0335.01.B312.U133Plus.2.CEL	P0335-01-B312-U133Plus-2	MM	G	170	1002	0.169661	2069.1
P0340.01.B324.U133Plus.2.CEL	P0340-01-B324-U133Plus-2	MM	G	263	1006	0.261431	1688.1
P0343.01.B333.U133Plus.2.CEL	P0343-01-B333-U133Plus-2	MM	G	118	989	0.119312	2031.9
P0347.01.B346.U133Plus.2.CEL	P0347-01-B346-U133Plus-2	MM	G	14	983	0.0142421	1439.1
P0349.01.B347.U133Plus.2.CEL	P0349-01-B347-U133Plus-2	MM	G	235	983	0.239064	1878.9
P0352.01.B352.U133Plus.2.CEL	P0352-01-B352-U133Plus-2	MM	G	173	1006	0.171968	1068.9
P0354.01.B361.U133Plus.2.CEL	P0354-01-B361-U133Plus-2	MM	G	925	1006	0.919483	57.9
P0355.01.B354.U133Plus.2.CEL	P0355-01-B354-U133Plus-2	MM	G	269	1002	0.268463	1995
P0357.01.B359.U133Plus.2.CEL	P0357-01-B359-U133Plus-2	MM	G	27	983	0.0274669	957
P0364.01.B383.U133Plus.2.CEL	P0364-01-B383-U133Plus-2	MM	G	212	1006	0.210736	992.1
P0365.01.B379.U133Plus.2.CEL	P0365-01-B379-U133Plus-2	MM	G	305	1006	0.303181	282
P0366.01.B382.U133Plus.2.CEL	P0366-01-B382-U133Plus-2	MM	G	394	1006	0.39165	1670.1
P0368.01.B385.U133Plus.2.CEL	P0368-01-B385-U133Plus-2	MM	G	972	1006	0.966203	452.1
P0371.01.B395.U133Plus.2.CEL	P0371-01-B395-U133Plus-2	MM	G	48	989	0.0485339	948.9
P0374.01.B397.U133Plus.2.CEL	P0374-01-B397-U133Plus-2	MM	G	52	1002	0.0518962	1266.9
P0381.01.B409.U133Plus.2.CEL	P0381-01-B409-U133Plus-2	MM	G	766	1005	0.762189	105
P0385.01.B374.U133Plus.2.CEL	P0385-01-B374-U133Plus-2	MM	G	794	1005	0.79005	321.9
P0387.01.B418.U133Plus.2.CEL	P0387-01-B418-U133Plus-2	MM	G	853	1006	0.847913	623.1
P0390.01.B423.U133Plus.2.CEL	P0390-01-B423-U133Plus-2	MM	G	32	983	0.0325534	1871.1
P0391.01.B424.U133Plus.2.CEL	P0391-01-B424-U133Plus-2	MM	G	87	1006	0.0864811	1959
P0392.01.B427.U133Plus.2.CEL	P0392-01-B427-U133Plus-2	MM	G	25	983	0.0254323	1884.9
P0393.01.B433.U133Plus.2.CEL	P0393-01-B433-U133Plus-2	MM	G	20	1006	0.0198807	1953.9
P0397.01.B440.U133Plus.2.CEL	P0397-01-B440-U133Plus-2	MM	G	789	1006	0.784294	621.9
P0399.01.B442.U133Plus.2.CEL	P0399-01-B442-U133Plus-2	MM	G	76	983	0.0773143	1356
P0401.01.B444.U133Plus.2.CEL	P0401-01-B444-U133Plus-2	MM	G	19	1006	0.0188867	1104
P0405.01.B449.U133Plus.2.CEL	P0405-01-B449-U133Plus-2	MM	G	412	1006	0.409543	300.9
P0408.01.B457.U133Plus.2.CEL	P0408-01-B457-U133Plus-2	MM	G	19	989	0.0192113	1941
P0415.01.B480.U133Plus.2.CEL	P0415-01-B480-U133Plus-2	MM	G	9	987	0.00911854	1925.1
P0418.01.B487.U133Plus.2.CEL	P0418-01-B487-U133Plus-2	MM	G	944	1005	0.939303	588.9
P0420.01.B366.U133Plus.2.CEL	P0420-01-B366-U133Plus-2	MM	G	85	1002	0.0848303	1611
P0421.01.B491.U133Plus.2.CEL	P0421-01-B491-U133Plus-2	MM	G	384	997	0.385155	1614
P0426.01.B497.U133Plus.2.CEL	P0426-01-B497-U133Plus-2	MM	G	139	1006	0.138171	1224.9
P0427.01.B498.U133Plus.2.CEL	P0427-01-B498-U133Plus-2	MM	G	118	1002	0.117764	1929
P0433.01.B517.U133Plus.2.CEL	P0433-01-B517-U133Plus-2	MM	G	32	989	0.0323559	1280.1
P0434.01.B522.U133Plus.2.CEL	P0434-01-B522-U133Plus-2	MM	G	151	989	0.152679	1274.1
P0438.01.B529.U133Plus.2.CEL	P0438-01-B529-U133Plus-2	MM	G	380	1006	0.377734	1104
P0440.01.B531.U133Plus.2.CEL	P0440-01-B531-U133Plus-2	MM	G	66	987	0.0668693	1883.1
P0446.01.B540.U133Plus.2.CEL	P0446-01-B540-U133Plus-2	MM	G	58	983	0.0590031	1884
P0447.01.B544.U133Plus.2.CEL	P0447-01-B544-U133Plus-2	MM	G	265	1006	0.263419	741.9
P0451.01.B549.U133Plus.2.CEL	P0451-01-B549-U133Plus-2	MM	G	940	1006	0.934394	384.9
P0454.01.B559.U133Plus.2.CEL	P0454-01-B559-U133Plus-2	MM	G	284	989	0.287159	1511.1
P0457.01.B567.U133Plus.2.CEL	P0457-01-B567-U133Plus-2	MM	G	100	989	0.101112	1893
P0463.01.B585.U133Plus.2.CEL	P0463-01-B585-U133Plus-2	MM	G	863	1006	0.857853	266.1
P0465.01.B587.U133Plus.2.CEL	P0465-01-B587-U133Plus-2	MM	G	977	1006	0.971173	650.1
P0474.01.B614.U133Plus.2.CEL	P0474-01-B614-U133Plus-2	MM	G	456	1005	0.453731	320.1
P0478.01.B608.U133Plus.2.CEL	P0478-01-B608-U133Plus-2	MM	G	269	989	0.271992	1232.1
P0480.01.B616.U133Plus.2.CEL	P0480-01-B616-U133Plus-2	MM	G	429	1002	0.428144	1838.1
P0481.01.B617.U133Plus.2.CEL	P0481-01-B617-U133Plus-2	MM	G	155	1006	0.154076	1017.9
P0482.01.B618.U133Plus.2.CEL	P0482-01-B618-U133Plus-2	MM	G	32	989	0.0323559	1857
P0487.01.B653.U133Plus.2.CEL	P0487-01-B653-U133Plus-2	MM	G	285	1002	0.284431	1845.9
P0490.01.B639.U133Plus.2.CEL	P0490-01-B639-U133Plus-2	MM	G	234	1006	0.232604	1040.1
P0492.02.B632.U133Plus.2.CEL	P0492-02-B632-U133Plus-2	MM	G	268	989	0.270981	1841.1
P0495.01.B659.U133Plus.2.CEL	P0495-01-B659-U133Plus-2	MM	G	18	989	0.0182002	1850.1
P0501.01.B675.U133Plus.2.CEL	P0501-01-B675-U133Plus-2	MM	G	141	1006	0.140159	852.9
P0502.01.B678.U133Plus.2.CEL	P0502-01-B678-U133Plus-2	MM	G	200	1006	0.198807	1374.9
P0503.01.B683.U133Plus.2.CEL	P0503-01-B683-U133Plus-2	MM	G	39	1006	0.0387674	1004.1
P0504.01.B690.U133Plus.2.CEL	P0504-01-B690-U133Plus-2	MM	G	859	1006	0.853877	501.9
P0508.01.B697.U133Plus.2.CEL	P0508-01-B697-U133Plus-2	MM	G	149	1004	0.148406	881.1
P0510.01.B703.U133Plus.2.CEL	P0510-01-B703-U133Plus-2	MM	G	866	1005	0.861692	309
P0511.01.B707.U133Plus.2.CEL	P0511-01-B707-U133Plus-2	MM	G	452	1006	0.449304	1799.1
P0517.01.B715.U133Plus.2.CEL	P0517-01-B715-U133Plus-2	MM	G	68	989	0.0687563	1800.9
P0522.01.B730.U133Plus.2.CEL	P0522-01-B730-U133Plus-2	MM	G	398	989	0.402427	1820.1
P0526.01.B738.U133Plus.2.CEL	P0526-01-B738-U133Plus-2	MM	G	327	1006	0.32505	1791
P0535.01.B765.U133Plus.2.CEL	P0535-01-B765-U133Plus-2	MM	G	87	1006	0.0864811	1589.1
P0536.01.B763.U133Plus.2.CEL	P0536-01-B763-U133Plus-2	MM	G	35	989	0.0353893	1227
P0538.01.B760.U133Plus.2.CEL	P0538-01-B760-U133Plus-2	MM	G	275	1002	0.274451	1001.1
P0541.01.B792.U133Plus.2.CEL	P0541-01-B792-U133Plus-2	MM	G	597	1005	0.59403	1776
P0549.01.B776.U133Plus.2.CEL	P0549-01-B776-U133Plus-2	MM	G	41	983	0.0417091	1604.1
P0556.01.B807.U133Plus.2.CEL	P0556-01-B807-U133Plus-2	MM	G	64	989	0.0647118	1785.9
P0559.01.B814.U133Plus.2.CEL	P0559-01-B814-U133Plus-2	MM	G	91	1002	0.0908184	1746
P0561.01.B827.U133Plus.2.CEL	P0561-01-B827-U133Plus-2	MM	G	162	989	0.163802	1788
P0562.01.B829.U133Plus.2.CEL	P0562-01-B829-U133Plus-2	MM	G	174	989	0.175935	1107.9
P0563.01.B831.U133Plus.2.CEL	P0563-01-B831-U133Plus-2	MM	G	96	989	0.0970677	1466.1
P0564.01.B836.U133Plus.2.CEL	P0564-01-B836-U133Plus-2	MM	G	45	983	0.0457782	1778.1
P0565.01.B840.U133Plus.2.CEL	P0565-01-B840-U133Plus-2	MM	G	24	1002	0.0239521	1236.9
P0566.01.B843.U133Plus.2.CEL	P0566-01-B843-U133Plus-2	MM	G	954	1006	0.94831	210.9
P0569.01.B853.U133Plus.2.CEL	P0569-01-B853-U133Plus-2	MM	G	506	989	0.511628	1368
P0575.01.B869.U133Plus.2.CEL	P0575-01-B869-U133Plus-2	MM	G	973	1005	0.968159	320.1
P0577.01.B877.U133Plus.2.CEL	P0577-01-B877-U133Plus-2	MM	G	881	1006	0.875746	579.9
P0584.01.B895.U133Plus.2.CEL	P0584-01-B895-U133Plus-2	MM	G	320	989	0.323559	1719.9
P0592.01.B913.U133Plus.2.CEL	P0592-01-B913-U133Plus-2	MM	G	177	1002	0.176647	1725.9
P0597.01.B918.U133Plus.2.CEL	P0597-01-B918-U133Plus-2	MM	G	519	1004	0.516932	174.9
P0598.01.B924.U133Plus.2.CEL	P0598-01-B924-U133Plus-2	MM	G	45	989	0.0455005	1356
P0600.01.B925.U133Plus.2.CEL	P0600-01-B925-U133Plus-2	MM	G	513	1006	0.50994	215.1
P0604.01.B933.U133Plus.2.CEL	P0604-01-B933-U133Plus-2	MM	G	560	999	0.560561	1425
P0610.01.B949.U133Plus.2.CEL	P0610-01-B949-U133Plus-2	MM	G	62	983	0.0630722	1713
P0614.01.B961.U133Plus.2.CEL	P0614-01-B961-U133Plus-2	MM	G	951	1006	0.945328	146.1
P0625.01.C25.U133Plus.2.CEL	P0625-01-C25-U133Plus-2	MM	G	70	989	0.0707786	1683.9
P0630.01.C66.U133Plus.2.CEL	P0630-01-C66-U133Plus-2	MM	G	916	1005	0.911443	456.9
P0631.01.C61.U133Plus.2.CEL	P0631-01-C61-U133Plus-2	MM	G	20	983	0.0203459	1062
P0635.01.C75.U133Plus.2.CEL	P0635-01-C75-U133Plus-2	MM	G	32	989	0.0323559	1302.9
P0636.01.C46.U133Plus.2.CEL	P0636-01-C46-U133Plus-2	MM	G	348	989	0.351871	1638.9
P0640.01.C085.U133Plus.2.CEL	P0640-01-C085-U133Plus-2	MM	G	789	1003	0.78664	161.1
P0642.01.C91.U133Plus.2.CEL	P0642-01-C91-U133Plus-2	MM	G	15	983	0.0152594	1620
P0647.01.C94.U133Plus.2.CEL	P0647-01-C94-U133Plus-2	MM	G	382	1005	0.3801	1620
P0649.01.C40.U133Plus.2.CEL	P0649-01-C40-U133Plus-2	MM	G	603	1005	0.6	12.9
P0651.01.C97.U133Plus.2.CEL	P0651-01-C97-U133Plus-2	MM	G	106	1006	0.105368	1626.9
P0653.01.C42.U133Plus.2.CEL	P0653-01-C42-U133Plus-2	MM	G	185	983	0.188199	1560.9
P0655.01.C49.U133Plus.2.CEL	P0655-01-C49-U133Plus-2	MM	G	169	983	0.171923	1652.1
P0657.01.C14.U133Plus.2.CEL	P0657-01-C14-U133Plus-2	MM	G	414	1002	0.413174	1610.1
P0658.01.B967.U133Plus.2.CEL	P0658-01-B967-U133Plus-2	MM	G	111	983	0.11292	1152.9
P0659.01.B957.U133Plus.2.CEL	P0659-01-B957-U133Plus-2	MM	G	22	983	0.0223805	1659
P0663.01.C52.U133Plus.2.CEL	P0663-01-C52-U133Plus-2	MM	G	27	983	0.0274669	1461
P0665.01.C143.U133Plus.2.CEL	P0665-01-C143-U133Plus-2	MM	G	84	983	0.0854527	1614
P0666.01.C104.U133Plus.2.CEL	P0666-01-C104-U133Plus-2	MM	G	119	1006	0.11829	1461
P0667.01.C98.U133Plus.2.CEL	P0667-01-C98-U133Plus-2	MM	G	230	1006	0.228628	995.1
P0669.01.C95.U133Plus.2.CEL	P0669-01-C95-U133Plus-2	MM	G	47	970	0.0484536	1505.1
P0670.01.C132.U133Plus.2.CEL	P0670-01-C132-U133Plus-2	MM	G	697	1006	0.692843	1590
P0672.01.C147.U133Plus.2.CEL	P0672-01-C147-U133Plus-2	MM	G	165	1006	0.164016	1508.1
P0673.01.C144.U133Plus.2.CEL	P0673-01-C144-U133Plus-2	MM	G	677	1006	0.672962	542.1
P0678.01.C118.U133Plus.2.CEL	P0678-01-C118-U133Plus-2	MM	G	69	983	0.0701933	1187.1
P0681.01.C86.U133Plus.2.CEL	P0681-01-C86-U133Plus-2	MM	G	156	1006	0.15507	1637.1
P0684.01.C114.U133Plus.2.CEL	P0684-01-C114-U133Plus-2	MM	G	683	1005	0.679602	1620.9
P0686.01.C122.U133Plus.2.CEL	P0686-01-C122-U133Plus-2	MM	G	72	1006	0.0715706	1620.9
P0689.01.C180.U133Plus.2.CEL	P0689-01-C180-U133Plus-2	MM	G	515	1006	0.511928	218.1
P0691.01.C189.U133Plus.2.CEL	P0691-01-C189-U133Plus-2	MM	G	41	989	0.041456	1449
P0692.01.C192.U133Plus.2.CEL	P0692-01-C192-U133Plus-2	MM	G	152	1006	0.151093	1560
P0695.01.C220.U133Plus.2.CEL	P0695-01-C220-U133Plus-2	MM	G	430	1006	0.427435	1554.9
P0698.01.C234.U133Plus.2.CEL	P0698-01-C234-U133Plus-2	MM	G	978	1005	0.973134	195.9
P0702.01.C171.U133Plus.2.CEL	P0702-01-C171-U133Plus-2	MM	G	175	1006	0.173956	833.1
P0705.01.C282.U133Plus.2.CEL	P0705-01-C282-U133Plus-2	MM	G	346	1006	0.343936	738
P0707.01.C226.U133Plus.2.CEL	P0707-01-C226-U133Plus-2	MM	G	430	1003	0.428714	152.1
P0712.01.C271.U133Plus.2.CEL	P0712-01-C271-U133Plus-2	MM	G	18	989	0.0182002	750
P0713.01.C272.U133Plus.2.CEL	P0713-01-C272-U133Plus-2	MM	G	19	989	0.0192113	1533.9
P0718.01.C250.U133Plus.2.CEL	P0718-01-C250-U133Plus-2	MM	G	14	989	0.0141557	1520.1
P0722.01.C290.U133Plus.2.CEL	P0722-01-C290-U133Plus-2	MM	G	270	1002	0.269461	1470.9
P0723.01.C277.U133Plus.2.CEL	P0723-01-C277-U133Plus-2	MM	G	553	1006	0.549702	1526.1
P0724.01.C258.U133Plus.2.CEL	P0724-01-C258-U133Plus-2	MM	G	9	983	0.00915565	1550.1
P0725.01.C278.U133Plus.2.CEL	P0725-01-C278-U133Plus-2	MM	G	6	983	0.00610376	1527.9
P0727.01.C297.U133Plus.2.CEL	P0727-01-C297-U133Plus-2	MM	G	89	983	0.0905392	1445.1
P0730.01.Fake1.U133Plus.2.CEL	P0730-01-Fake1-U133Plus-2	MM	G	203	983	0.206511	1356
P0731.02.C350.U133Plus.2.CEL	P0731-02-C350-U133Plus-2	MM	G	48	1006	0.0477137	1508.1
P0733.01.C306.U133Plus.2.CEL	P0733-01-C306-U133Plus-2	MM	G	127	983	0.129196	1098
P0734.01.C311.U133Plus.2.CEL	P0734-01-C311-U133Plus-2	MM	G	27	983	0.0274669	1511.1
P0735.01.C326.U133Plus.2.CEL	P0735-01-C326-U133Plus-2	MM	G	254	1006	0.252485	1470
P0737.01.C330.U133Plus.2.CEL	P0737-01-C330-U133Plus-2	MM	G	191	989	0.193124	1491.9
P0739.01.C341.U133Plus.2.CEL	P0739-01-C341-U133Plus-2	MM	G	58	1005	0.0577114	1353
P0740.01.C343.U133Plus.2.CEL	P0740-01-C343-U133Plus-2	MM	G	798	1005	0.79403	50.1
P0741.01.C323.U133Plus.2.CEL	P0741-01-C323-U133Plus-2	MM	G	377	1006	0.374751	1329
P0746.01.C401.U133Plus.2.CEL	P0746-01-C401-U133Plus-2	MM	G	381	1003	0.37986	356.1
P0749.01.C394.U133Plus.2.CEL	P0749-01-C394-U133Plus-2	MM	G	12	983	0.0122075	1475.1
P0750.01.C372.U133Plus.2.CEL	P0750-01-C372-U133Plus-2	MM	G	41	1005	0.040796	1464
P0755.01.C436.U133Plus.2.CEL	P0755-01-C436-U133Plus-2	MM	G	78	989	0.0788675	1439.1
P0758.01.C467.U133Plus.2.CEL	P0758-01-C467-U133Plus-2	MM	G	63	983	0.0640895	926.1
P0760.01.C342.U133Plus.2.CEL	P0760-01-C342-U133Plus-2	MM	G	245	989	0.247725	1362.9
P0762.01.C375.U133Plus.2.CEL	P0762-01-C375-U133Plus-2	MM	G	60	1006	0.0596421	1394.1
P0766.01.C517.U133Plus.2.CEL	P0766-01-C517-U133Plus-2	MM	G	726	1006	0.72167	219.9
P0767.01.C348.U133Plus.2.CEL	P0767-01-C348-U133Plus-2	MM	G	309	1006	0.307157	989.1
P0768.01.C363.U133Plus.2.CEL	P0768-01-C363-U133Plus-2	MM	G	833	1005	0.828856	213.9
P0769.01.C499.U133Plus.2.CEL	P0769-01-C499-U133Plus-2	MM	G	678	987	0.68693	693.9
P0770.01.C497.U133Plus.2.CEL	P0770-01-C497-U133Plus-2	MM	G	910	1005	0.905473	405
P0772.01.C519.U133Plus.2.CEL	P0772-01-C519-U133Plus-2	MM	G	4	983	0.00406918	1389.9
P0774.01.C511.U133Plus.2.CEL	P0774-01-C511-U133Plus-2	MM	G	15	983	0.0152594	752.1
P0775.01.C500.U133Plus.2.CEL	P0775-01-C500-U133Plus-2	MM	G	27	983	0.0274669	1320.9
P0777.01.C414.U133Plus.2.CEL	P0777-01-C414-U133Plus-2	MM	G	117	989	0.118301	1472.1
P0778.01.C427.U133Plus.2.CEL	P0778-01-C427-U133Plus-2	MM	G	72	983	0.0732452	1449.9
P0779.01.C501.U133Plus.2.CEL	P0779-01-C501-U133Plus-2	MM	G	289	983	0.293998	1362.9
P0782.01.C451.U133Plus.2.CEL	P0782-01-C451-U133Plus-2	MM	G	89	1006	0.0884692	1398.9
P0783.01.C461.U133Plus.2.CEL	P0783-01-C461-U133Plus-2	MM	G	360	989	0.364004	1454.1
P0789.01.C458.U133Plus.2.CEL	P0789-01-C458-U133Plus-2	MM	G	532	1006	0.528827	489.9
P0797.01.C469.U133Plus.2.CEL	P0797-01-C469-U133Plus-2	MM	G	732	1005	0.728358	554.1
P0798.01.C389.U133Plus.2.CEL	P0798-01-C389-U133Plus-2	MM	G	260	1006	0.258449	1449
P0804.01.C545.U133Plus.2.CEL	P0804-01-C545-U133Plus-2	MM	G	147	1006	0.146123	1407
P0806.01.C527.U133Plus.2.CEL	P0806-01-C527-U133Plus-2	MM	G	928	1006	0.922465	39.9
P0807.01.C562.U133Plus.2.CEL	P0807-01-C562-U133Plus-2	MM	G	812	987	0.822695	504
P0821.01.C606.U133Plus.2.CEL	P0821-01-C606-U133Plus-2	MM	G	277	970	0.285567	1265.1
P0822.01.C598.U133Plus.2.CEL	P0822-01-C598-U133Plus-2	MM	G	116	1006	0.115308	1383.9
P0830.01.C596.U133Plus.2.CEL	P0830-01-C596-U133Plus-2	MM	G	196	1006	0.194831	1082.1
P0834.01.C602.U133Plus.2.CEL	P0834-01-C602-U133Plus-2	MM	G	35	983	0.0356053	1364.1
P0842.01.C637.U133Plus.2.CEL	P0842-01-C637-U133Plus-2	MM	G	985	1006	0.979125	690
P0845.01.C649.U133Plus.2.CEL	P0845-01-C649-U133Plus-2	MM	G	205	970	0.21134	1332
P0846.01.C633.U133Plus.2.CEL	P0846-01-C633-U133Plus-2	MM	G	64	964	0.06639	876
P0854.01.C619.U133Plus.2.CEL	P0854-01-C619-U133Plus-2	MM	G	427	986	0.433063	780
P0864.01.C645.U133Plus.2.CEL	P0864-01-C645-U133Plus-2	MM	G	904	1006	0.898608	300
P0871.01.C714.U133Plus.2.CEL	P0871-01-C714-U133Plus-2	MM	G	8	983	0.00813835	1251.9
P0889.01.C671.U133Plus.2.CEL	P0889-01-C671-U133Plus-2	MM	G	8	1006	0.00795229	1128
P0890.01.C657.U133Plus.2.CEL	P0890-01-C657-U133Plus-2	MM	G	47	978	0.0480573	1323
P0896.01.C711.U133Plus.2.CEL	P0896-01-C711-U133Plus-2	MM	G	400	1006	0.397614	1211.1
P0907.01.C859.U133Plus.2.CEL	P0907-01-C859-U133Plus-2	MM	G	484	1004	0.482072	309.9
P0908.01.C702.U133Plus.2.CEL	P0908-01-C702-U133Plus-2	MM	G	35	983	0.0356053	1302.9
P0911.01.C725.U133Plus.2.CEL	P0911-01-C725-U133Plus-2	MM	G	24	964	0.0248963	1271.1
P0912.01.C555.U133Plus.2.CEL	P0912-01-C555-U133Plus-2	MM	G	42	989	0.0424671	1419
P0913.01.C741.U133Plus.2.CEL	P0913-01-C741-U133Plus-2	MM	G	15	997	0.0150451	1323
P0915.01.C547.U133Plus.2.CEL	P0915-01-C547-U133Plus-2	MM	G	284	1006	0.282306	1413
P0916.01.C823.U133Plus.2.CEL	P0916-01-C823-U133Plus-2	MM	G	5	983	0.00508647	1259.1
P0917.01.C821.U133Plus.2.CEL	P0917-01-C821-U133Plus-2	MM	G	65	967	0.0672182	1266.9
P0918.01.C789.U133Plus.2.CEL	P0918-01-C789-U133Plus-2	MM	G	768	1005	0.764179	308.1
P0919.02.C490.U133Plus.2.CEL	P0919-02-C490-U133Plus-2	MM	G	113	983	0.114954	1275
P0920.01.C693.U133Plus.2.CEL	P0920-01-C693-U133Plus-2	MM	G	58	964	0.060166	1323
P0921.01.C769.U133Plus.2.CEL	P0921-01-C769-U133Plus-2	MM	G	59	972	0.0606996	1314.9
P0923.01.C788.U133Plus.2.CEL	P0923-01-C788-U133Plus-2	MM	G	74	983	0.0752798	1167
P0924.01.C899.U133Plus.2.CEL	P0924-01-C899-U133Plus-2	MM	G	116	989	0.11729	1239
P0927.03.C787.U133Plus.2.CEL	P0927-03-C787-U133Plus-2	MM	G	728	1006	0.723658	579
P0930.01.C574.U133Plus.2.CEL	P0930-01-C574-U133Plus-2	MM	G	265	997	0.265797	1400.1
P0931.01.C648.U133Plus.2.CEL	P0931-01-C648-U133Plus-2	MM	G	43	1006	0.0427435	1359
P0934.01.C764.U133Plus.2.CEL	P0934-01-C764-U133Plus-2	MM	G	908	1006	0.902584	177
P0935.02.C847.U133Plus.2.CEL	P0935-02-C847-U133Plus-2	MM	G	996	1006	0.99006	126
P0937.02.C826.U133Plus.2.CEL	P0937-02-C826-U133Plus-2	MM	G	107	1006	0.106362	1254
P0939.02.C830.U133Plus.2.CEL	P0939-02-C830-U133Plus-2	MM	G	333	1006	0.331014	1224
P0954.01.C768.U133Plus.2.CEL	P0954-01-C768-U133Plus-2	MM	G	37	997	0.0371113	972.9
P0955.01.C950.U133Plus.2.CEL	P0955-01-C950-U133Plus-2	MM	G	335	1006	0.333002	1247.1
P0957.01.C716.U133Plus.2.CEL	P0957-01-C716-U133Plus-2	MM	G	113	1006	0.112326	773.1
P0958.00.C922.U133Plus.2.CEL	P0958-00-C922-U133Plus-2	MM	G	592	1005	0.589055	384
P0959.00.C915.U133Plus.2.CEL	P0959-00-C915-U133Plus-2	MM	G	403	983	0.409969	1221.9
P0960.01.C933.U133Plus.2.CEL	P0960-01-C933-U133Plus-2	MM	G	364	989	0.368049	1166.1
P0961.01.C891.U133Plus.2.CEL	P0961-01-C891-U133Plus-2	MM	G	52	989	0.0525784	1233
P0965.01.C860.U133Plus.2.CEL	P0965-01-C860-U133Plus-2	MM	G	11	989	0.0111223	1242.9
P0966.01.C708.U133Plus.2.CEL	P0966-01-C708-U133Plus-2	MM	G	167	1006	0.166004	1217.1
P0967.01.C704.U133Plus.2.CEL	P0967-01-C704-U133Plus-2	MM	G	707	1003	0.704885	68.1
P0969.01.C464.U133Plus.2.CEL	P0969-01-C464-U133Plus-2	MM	G	30	989	0.0303337	1377
P0971.01.C885.U133Plus.2.CEL	P0971-01-C885-U133Plus-2	MM	G	85	1005	0.0845771	1263.9
P0972.01.C889.U133Plus.2.CEL	P0972-01-C889-U133Plus-2	MM	G	119	997	0.119358	1041
P0973.01.C948.U133Plus.2.CEL	P0973-01-C948-U133Plus-2	MM	G	89	1006	0.0884692	1226.1
P0975.01.C842.U133Plus.2.CEL	P0975-01-C842-U133Plus-2	MM	G	145	1005	0.144279	978
P0976.01.C848.U133Plus.2.CEL	P0976-01-C848-U133Plus-2	MM	G	28	983	0.0284842	954.9
P0977.01.C877.U133Plus.2.CEL	P0977-01-C877-U133Plus-2	MM	G	286	1003	0.285145	294.9
P0978.01.C884.U133Plus.2.CEL	P0978-01-C884-U133Plus-2	MM	G	259	989	0.261881	1205.1
P0979.01.C870.U133Plus.2.CEL	P0979-01-C870-U133Plus-2	MM	G	80	983	0.0813835	993
P0981.01.C890.U133Plus.2.CEL	P0981-01-C890-U133Plus-2	MM	G	204	1004	0.203187	1239
P0986.01.C780.U133Plus.2.CEL	P0986-01-C780-U133Plus-2	MM	G	922	1006	0.916501	378
N251271410001	NB001	NB	J	7	926	0.0075594	1098
N251271410002	NB002	NB	J	824	940	0.876596	1695
N251271410003	NB003	NB	J	6	926	0.00647948	2330
N251271410005	NB005	NB	J	39	868	0.0449309	2120
N251271410006	NB006	NB	J	1	941	0.0010627	2372
N251271410007	NB007	NB	J	1	924	0.00108225	2490
N251271410025	NB025	NB	J	208	941	0.221041	2441
N251271410026	NB026	NB	J	9	941	0.00956429	2965
N251271410028	NB028	NB	J	2	941	0.0021254	1248
N251271410029	NB029	NB	J	1	941	0.0010627	1589
N251271410030	NB030	NB	J	925	940	0.984043	602
N251271410031	NB031	NB	J	8	941	0.00850159	763
N251271410032	NB032	NB	J	3	908	0.00330396	866
N251271410041	NB041	NB	J	2	925	0.00216216	2009
N251271410042	NB042	NB	J	5	926	0.00539957	2255
N251271410043	NB043	NB	J	221	941	0.234857	416
N251271410044	NB044	NB	J	3	609	0.00492611	1330
N251271410046	NB046	NB	J	690	940	0.734043	1770
N251271410047	NB047	NB	J	2	941	0.0021254	3472
N251271410048	NB048	NB	J	7	941	0.0074389	1372
N251271410049	NB049	NB	J	19	696	0.0272989	2907
N251271410050	NB050	NB	J	5	696	0.00718391	2054
N251271410052	NB052	NB	J	96	926	0.103672	1055
N251271410053	NB053	NB	J	3	941	0.0031881	1590
N251271410054	NB054	NB	J	149	926	0.160907	2677
N251271410055	NB055	NB	J	1	941	0.0010627	2230
N251271410056	NB056	NB	J	3	941	0.0031881	1047
N251271410057	NB057	NB	J	0	1	0.5	994
N251271410058	NB058	NB	J	4	941	0.0042508	1961
N251271410060	NB060	NB	J	2	663	0.00301659	2035
N251271410061	NB061	NB	J	20	926	0.0215983	3819
N251271410062	NB062	NB	J	2	941	0.0021254	3669
N251271410064	NB064	NB	J	0	1	0.5	3168
N251271410065	NB065	NB	J	5	941	0.0053135	2484
N251271410066	NB066	NB	J	1	595	0.00168067	1374
N251271410067	NB067	NB	J	2	925	0.00216216	1211
N251271410068	NB068	NB	J	3	926	0.00323974	1467
N251271410069	NB069	NB	J	8	926	0.00863931	3768
N251271410070	NB070	NB	J	9	941	0.00956429	3534
N251271410072	NB072	NB	J	3	941	0.0031881	2156
N251271410081	NB081	NB	J	1	826	0.00121065	2463
N251271410082	NB082	NB	J	34	941	0.0361318	2280
N251271410083	NB083	NB	J	749	940	0.796809	2306
N251271410084	NB084	NB	J	8	925	0.00864865	983
N251271410085	NB085	NB	J	127	941	0.134963	207
N251271410086	NB086	NB	J	865	940	0.920213	899
N251271410087	NB087	NB	J	6	941	0.0063762	2317
N251271410088	NB088	NB	J	3	941	0.0031881	2661
N251271410089	NB089	NB	J	284	940	0.302128	1155
N251271410090	NB090	NB	J	105	924	0.113636	1445
N251271410091	NB091	NB	J	9	940	0.00957447	2041
N251271410092	NB092	NB	J	47	925	0.0508108	1431
N251271410094	NB094	NB	J	7	925	0.00756757	2920
N251271410095	NB095	NB	J	14	940	0.0148936	2576
N251271410096	NB096	NB	J	4	940	0.00425532	2780
N251271410097	NB097	NB	J	793	939	0.844515	1375
N251271410098	NB098	NB	J	185	940	0.196809	1556
N251271410099	NB099	NB	J	570	939	0.607029	1297
N251271410100	NB100	NB	J	19	940	0.0202128	933
N251271410101	NB101	NB	J	19	940	0.0202128	2315
N251271410102	NB102	NB	J	5	940	0.00531915	3411
N251271410104	NB104	NB	J	9	698	0.012894	2639
N251271410105	NB105	NB	J	0	1	0.5	2176
N251271410106	NB106	NB	J	905	940	0.962766	763
N251271410107	NB107	NB	J	49	940	0.0521277	1140
N251271410109	NB109	NB	J	72	918	0.0784314	1401
N251271410110	NB110	NB	J	3	924	0.00324675	3777
N251271410111	NB111	NB	J	3	940	0.00319149	2502
N251271410113	NB113	NB	J	1	595	0.00168067	3124
N251271410114	NB114	NB	J	5	925	0.00540541	2046
N251271410115	NB115	NB	J	8	925	0.00864865	5019
N251271410116	NB116	NB	J	788	939	0.839191	1245
N251271410120	NB120	NB	J	2	924	0.0021645	3031
N251271410121	NB121	NB	J	54	925	0.0583784	2934
N251271410123	NB123	NB	J	831	939	0.884984	1541
N251271410125	NB125	NB	J	3	940	0.00319149	2094
N251271410126	NB126	NB	J	866	939	0.922258	1909
N251271410127	NB127	NB	J	3	925	0.00324324	2194
N251271410129	NB129	NB	J	10	940	0.0106383	3121
N251271410131	NB131	NB	J	5	924	0.00541126	1866
N251271410132	NB132	NB	J	6	940	0.00638298	3061
N251271410133	NB133	NB	J	5	940	0.00531915	2469
N251271410134	NB134	NB	J	2	940	0.00212766	3421
N251271410135	NB135	NB	J	3	924	0.00324675	1794
N251271410136	NB136	NB	J	102	940	0.108511	391
N251271410145	NB145	NB	J	144	940	0.153191	1247
N251271410146	NB146	NB	J	4	940	0.00425532	2101
N251271410147	NB147	NB	J	112	940	0.119149	2642
N251271410148	NB148	NB	J	6	649	0.00924499	2982
N251271410149	NB149	NB	J	2	940	0.00212766	2918
N251271410150	NB150	NB	J	47	940	0.05	1864
N251271410151	NB151	NB	J	219	940	0.232979	1549
N251271410154	NB154	NB	J	761	939	0.810437	2425
N251271410156	NB156	NB	J	8	940	0.00851064	1365
N251271410157	NB157	NB	J	346	940	0.368085	1362
N251271410158	NB158	NB	J	6	925	0.00648649	2343
N251271410159	NB159	NB	J	3	940	0.00319149	1694
N251271410160	NB160	NB	J	14	940	0.0148936	2583
N251271410162	NB162	NB	J	7	940	0.00744681	2425
N251271410164	NB164	NB	J	8	940	0.00851064	1327
N251271410165	NB165	NB	J	4	826	0.00484261	1924
N251271410166	NB166	NB	J	5	940	0.00531915	1833
N251271410167	NB167	NB	J	6	940	0.00638298	3802
N251271410168	NB168	NB	J	15	940	0.0159574	1728
N251271410177	NB177	NB	J	2	924	0.0021645	2970
N251271410178	NB178	NB	J	318	918	0.346405	1454
N251271410179	NB179	NB	J	710	939	0.756124	1477
N251271410180	NB180	NB	J	7	940	0.00744681	3312
N251271410181	NB181	NB	J	23	924	0.0248918	2173
N251271410182	NB182	NB	J	96	844	0.113744	2197
N251271410183	NB183	NB	J	1	924	0.00108225	1799
N251271410184	NB184	NB	J	5	940	0.00531915	2125
N251271410217	NB217	NB	J	6	940	0.00638298	3276
N251271410220	NB220	NB	J	7	925	0.00756757	1898
N251271410221	NB221	NB	J	11	940	0.0117021	1996
N251271410222	NB222	NB	J	349	921	0.378936	1293
N251271410223	NB223	NB	J	0	1	0.5	2920
N251271410250	NB250	NB	J	3	925	0.00324324	3379
N251271410252	NB252	NB	J	722	939	0.768903	4090
N251271410253	NB253	NB	J	13	929	0.0139935	2638
N251271410254	NB254	NB	J	7	940	0.00744681	3163
N251271410256	NB256	NB	J	6	940	0.00638298	2184
N251271410273	NB273	NB	J	4	925	0.00432432	1778
N251271410274	NB274	NB	J	7	940	0.00744681	2123
N251271410275	NB275	NB	J	8	940	0.00851064	1447
N251271410276	NB276	NB	J	758	939	0.807242	1081
N251271410277	NB277	NB	J	301	921	0.326819	3249
N251271410278	NB278	NB	J	3	940	0.00319149	2617
N251271410279	NB279	NB	J	893	940	0.95	479
N251271410289	NB289	NB	J	5	940	0.00531915	3067
N251271410290	NB290	NB	J	4	940	0.00425532	2407
N251271410292	NB292	NB	J	492	940	0.523404	638
N251271410294	NB294	NB	J	304	921	0.330076	2047
N251271410295	NB295	NB	J	2	924	0.0021645	3011
N251271410321	NB321	NB	J	702	940	0.746809	1014
N251271410324	NB324	NB	J	138	937	0.147279	499
N251271410325	NB325	NB	J	43	937	0.0458911	889
N251271410326	NB326	NB	J	80	938	0.0852878	784
N251271410327	NB327	NB	J	876	939	0.932907	419
N251271410328	NB328	NB	J	10	940	0.0106383	1307
N251271410329	NB329	NB	J	832	939	0.886049	522
N251271410330	NB330	NB	J	94	921	0.102063	2132
N251271410331	NB331	NB	J	354	939	0.376997	626
N251271410333	NB333	NB	J	62	937	0.0661686	220
N251271410334	NB334	NB	J	886	940	0.942553	1191
N251271410335	NB335	NB	J	249	940	0.264894	375
N251271410352	NB352	NB	J	4	940	0.00425532	587
N251271410369	NB369	NB	J	3	925	0.00324324	583
N251271410372	NB372	NB	J	2	940	0.00212766	2593
N251271410373	NB373	NB	J	3	925	0.00324324	3832
N251271410374	NB374	NB	J	7	940	0.00744681	1793
N251271410411	NB411	NB	J	3	940	0.00319149	686
N251271410412	NB412	NB	J	399	921	0.433225	3128
N251271410442	NB442	NB	J	4	940	0.00425532	1323
N251271410497	NB497	NB	J	23	940	0.0244681	943
N251271410499	NB499	NB	J	5	940	0.00531915	1063
N251271410500	NB500	NB	J	51	940	0.0542553	1820
N251271410501	NB501	NB	J	61	937	0.0651014	364
N251271410502	NB502	NB	J	44	940	0.0468085	3953
N251271410503	NB503	NB	J	868	940	0.923404	1655
N251271410504	NB504	NB	J	48	937	0.0512273	711
N251271410507	NB507	NB	J	529	940	0.562766	1773
N251271410522	NB522	NB	J	2	940	0.00212766	2197
N251271410523	NB523	NB	J	8	940	0.00851064	3250
N251271410524	NB524	NB	J	1	924	0.00108225	4623
N251271410525	NB525	NB	J	157	940	0.167021	1463
N251271410526	NB526	NB	J	5	940	0.00531915	1160
N251271410527	NB527	NB	J	22	940	0.0234043	2016
N251271410528	NB528	NB	J	4	940	0.00425532	1363
N251271410529	NB529	NB	J	1	923	0.00108342	579
N251271410530	NB530	NB	J	4	940	0.00425532	737
N251271410532	NB532	NB	J	3	940	0.00319149	1408
N251271410533	NB533	NB	J	2	940	0.00212766	591
N251271410534	NB534	NB	J	2	940	0.00212766	2426
N251271410535	NB535	NB	J	28	940	0.0297872	3065
N251271410539	NB539	NB	J	3	940	0.00319149	1476
N251271410540	NB540	NB	J	6	940	0.00638298	1206
N251271410541	NB541	NB	J	1	940	0.00106383	1942
N251271410542	NB542	NB	J	1	940	0.00106383	889
N251271410545	NB545	NB	J	5	940	0.00531915	1671
N251271410546	NB546	NB	J	3	940	0.00319149	1508
N251271410547	NB547	NB	J	2	940	0.00212766	306
N251271410548	NB548	NB	J	1	940	0.00106383	2716
N251271410549	NB549	NB	J	5	940	0.00531915	2055
N251271410550	NB550	NB	J	1	940	0.00106383	3952
N251271410551	NB551	NB	J	5	940	0.00531915	2549
N251271410552	NB552	NB	J	2	940	0.00212766	1513
N251271410553	NB553	NB	J	3	940	0.00319149	1063
N251271410554	NB554	NB	J	3	940	0.00319149	1867
N251271410556	NB556	NB	J	1	940	0.00106383	3208
N251271410557	NB557	NB	J	1	940	0.00106383	2467
N251271410560	NB560	NB	J	6	940	0.00638298	2365
N251271410561	NB561	NB	J	1	940	0.00106383	2751
N251271410562	NB562	NB	J	26	940	0.0276596	993
N251271410563	NB563	NB	J	2	940	0.00212766	3700
N251271410564	NB564	NB	J	8	940	0.00851064	1861
N251271410565	NB565	NB	J	3	940	0.00319149	2856
N251271410566	NB566	NB	J	20	940	0.0212766	2086
N251271410567	NB567	NB	J	1	940	0.00106383	2367
N251271410569	NB569	NB	J	6	940	0.00638298	1027
N251271410570	NB570	NB	J	1	940	0.00106383	1686
N251271410571	NB571	NB	J	824	940	0.876596	946
N251271410572	NB572	NB	J	5	940	0.00531915	2794
N251271410574	NB574	NB	J	855	940	0.909574	646
N251271410595	NB595	NB	J	3	826	0.00363196	857
N251271410596	NB596	NB	J	6	940	0.00638298	806
N251271410597	NB597	NB	J	0	1	0.5	926
N251271410598	NB598	NB	J	1	940	0.00106383	873
N251271410599	NB599	NB	J	78	924	0.0844156	585
N251271410600	NB600	NB	J	158	940	0.168085	566
N251271410601	NB601	NB	J	2	940	0.00212766	1806
N251271410602	NB602	NB	J	565	939	0.601704	846
N251271410603	NB603	NB	J	1	922	0.0010846	1934
N251271410604	NB604	NB	J	7	940	0.00744681	994
N251271410609	NB609	NB	J	317	938	0.337953	360
N251271410610	NB610	NB	J	935	940	0.994681	601
N251271410619	NB619	NB	J	1	940	0.00106383	2114
N251271410621	NB621	NB	J	5	925	0.00540541	1866
N251271410622	NB622	NB	J	14	924	0.0151515	1998
N251271410624	NB624	NB	J	9	940	0.00957447	862
N251271410626	NB626	NB	J	1	940	0.00106383	1219
N251271410628	NB628	NB	J	4	940	0.00425532	1187
N251271410629	NB629	NB	J	17	940	0.0180851	1362
N251271410630	NB630	NB	J	1	826	0.00121065	1155
N251271410631	NB631	NB	J	108	937	0.115261	592
N251271410632	NB632	NB	J	9	940	0.00957447	1919
N251271410638	NB638	NB	J	52	940	0.0553191	639
N251271410639	NB639	NB	J	18	879	0.0204778	1755
N251271410640	NB640	NB	J	1	940	0.00106383	5789
N251271410641	NB641	NB	J	12	940	0.012766	507
N251271410643	NB643	NB	J	7	940	0.00744681	2083
N251271410644	NB644	NB	J	5	940	0.00531915	1029
N251271410645	NB645	NB	J	19	940	0.0202128	1406
N251271410649	NB649	NB	J	111	913	0.121577	1307
N251271410650	NB650	NB	J	91	940	0.0968085	852
N251271410651	NB651	NB	J	12	940	0.012766	3072
N251271410652	NB652	NB	J	5	695	0.00719425	553
N251271410653	NB653	NB	J	314	921	0.340934	1029
N251271410001	NB001	NB	K	87	932	0.0933476	1098
N251271410002	NB002	NB	K	898	932	0.963519	1197
N251271410003	NB003	NB	K	38	932	0.0407725	2330
N251271410005	NB005	NB	K	319	931	0.342642	206
N251271410006	NB006	NB	K	26	932	0.027897	2372
N251271410007	NB007	NB	K	4	909	0.00440044	293
N251271410025	NB025	NB	K	47	932	0.0504292	705
N251271410026	NB026	NB	K	106	932	0.113734	2965
N251271410028	NB028	NB	K	32	932	0.0343348	932
N251271410029	NB029	NB	K	18	909	0.019802	1589
N251271410030	NB030	NB	K	239	929	0.257266	518
N251271410031	NB031	NB	K	47	930	0.0505376	763
N251271410032	NB032	NB	K	395	932	0.42382	866
N251271410041	NB041	NB	K	18	932	0.0193133	2009
N251271410042	NB042	NB	K	62	909	0.0682068	2255
N251271410043	NB043	NB	K	62	932	0.0665236	402
N251271410044	NB044	NB	K	60	932	0.0643777	1330
N251271410046	NB046	NB	K	839	932	0.900215	1770
N251271410047	NB047	NB	K	26	932	0.027897	3472
N251271410048	NB048	NB	K	19	932	0.0203863	1372
N251271410049	NB049	NB	K	38	924	0.0411255	318
N251271410050	NB050	NB	K	138	932	0.148069	2054
N251271410052	NB052	NB	K	431	932	0.462446	1055
N251271410053	NB053	NB	K	98	932	0.10515	1590
N251271410054	NB054	NB	K	709	931	0.761547	2677
N251271410055	NB055	NB	K	78	932	0.083691	651
N251271410056	NB056	NB	K	58	878	0.0660592	1047
N251271410057	NB057	NB	K	63	932	0.0675966	994
N251271410058	NB058	NB	K	41	932	0.0439914	1961
N251271410060	NB060	NB	K	20	928	0.0215517	2035
N251271410061	NB061	NB	K	132	932	0.141631	3819
N251271410062	NB062	NB	K	23	932	0.0246781	3669
N251271410064	NB064	NB	K	18	932	0.0193133	3168
N251271410065	NB065	NB	K	10	670	0.0149254	485
N251271410066	NB066	NB	K	40	932	0.0429185	1374
N251271410067	NB067	NB	K	17	932	0.0182403	1211
N251271410068	NB068	NB	K	144	932	0.154506	1467
N251271410069	NB069	NB	K	7	924	0.00757576	3768
N251271410070	NB070	NB	K	88	928	0.0948276	3534
N251271410072	NB072	NB	K	17	932	0.0182403	2156
N251271410081	NB081	NB	K	35	932	0.0375536	2463
N251271410082	NB082	NB	K	673	931	0.722879	286
N251271410083	NB083	NB	K	860	932	0.922747	2306
N251271410084	NB084	NB	K	37	913	0.0405257	983
N251271410085	NB085	NB	K	45	932	0.0482833	201
N251271410086	NB086	NB	K	183	932	0.196352	645
N251271410087	NB087	NB	K	39	932	0.0418455	2317
N251271410088	NB088	NB	K	118	932	0.126609	2661
N251271410089	NB089	NB	K	28	932	0.0300429	631
N251271410090	NB090	NB	K	72	932	0.0772532	497
N251271410091	NB091	NB	K	24	932	0.0257511	2041
N251271410092	NB092	NB	K	825	932	0.885193	562
N251271410094	NB094	NB	K	198	932	0.212446	2920
N251271410095	NB095	NB	K	22	932	0.0236051	2576
N251271410096	NB096	NB	K	27	881	0.030647	2780
N251271410097	NB097	NB	K	901	932	0.966738	946
N251271410098	NB098	NB	K	900	931	0.966702	1556
N251271410099	NB099	NB	K	607	932	0.651288	1297
N251271410100	NB100	NB	K	516	931	0.554243	933
N251271410101	NB101	NB	K	124	928	0.133621	2315
N251271410102	NB102	NB	K	14	932	0.0150215	3411
N251271410104	NB104	NB	K	55	932	0.0590129	2639
N251271410105	NB105	NB	K	75	932	0.0804721	2176
N251271410106	NB106	NB	K	366	932	0.392704	555
N251271410107	NB107	NB	K	293	929	0.315393	296
N251271410109	NB109	NB	K	822	932	0.881974	970
N251271410110	NB110	NB	K	23	932	0.0246781	3777
N251271410111	NB111	NB	K	24	932	0.0257511	2502
N251271410113	NB113	NB	K	11	932	0.0118026	3124
N251271410114	NB114	NB	K	7	932	0.00751073	2046
N251271410115	NB115	NB	K	70	932	0.0751073	5019
N251271410116	NB116	NB	K	893	932	0.958155	1245
N251271410120	NB120	NB	K	20	932	0.0214592	3031
N251271410121	NB121	NB	K	241	931	0.258861	2934
N251271410123	NB123	NB	K	898	931	0.964554	1541
N251271410125	NB125	NB	K	28	932	0.0300429	2094
N251271410126	NB126	NB	K	912	931	0.979592	1909
N251271410127	NB127	NB	K	31	932	0.0332618	2194
N251271410129	NB129	NB	K	17	928	0.018319	3121
N251271410131	NB131	NB	K	54	929	0.058127	1866
N251271410132	NB132	NB	K	99	930	0.106452	3061
N251271410133	NB133	NB	K	55	930	0.0591398	2469
N251271410134	NB134	NB	K	13	932	0.0139485	3421
N251271410135	NB135	NB	K	13	878	0.0148064	1794
N251271410136	NB136	NB	K	54	929	0.058127	326
N251271410145	NB145	NB	K	899	931	0.965628	922
N251271410146	NB146	NB	K	35	932	0.0375536	2101
N251271410147	NB147	NB	K	859	932	0.921674	2016
N251271410148	NB148	NB	K	192	932	0.206009	2982
N251271410149	NB149	NB	K	47	932	0.0504292	2918
N251271410150	NB150	NB	K	188	931	0.201933	1752
N251271410151	NB151	NB	K	146	929	0.157158	838
N251271410154	NB154	NB	K	50	929	0.0538213	112
N251271410156	NB156	NB	K	41	898	0.045657	1365
N251271410157	NB157	NB	K	47	932	0.0504292	593
N251271410158	NB158	NB	K	5	878	0.00569476	2343
N251271410159	NB159	NB	K	8	833	0.00960384	1694
N251271410160	NB160	NB	K	77	932	0.082618	2583
N251271410162	NB162	NB	K	8	878	0.00911162	2425
N251271410164	NB164	NB	K	851	931	0.914071	414
N251271410165	NB165	NB	K	37	932	0.0396996	1924
N251271410166	NB166	NB	K	23	932	0.0246781	1833
N251271410167	NB167	NB	K	64	932	0.0686695	3802
N251271410168	NB168	NB	K	62	932	0.0665236	1728
N251271410177	NB177	NB	K	23	932	0.0246781	2970
N251271410178	NB178	NB	K	36	929	0.0387513	812
N251271410179	NB179	NB	K	824	932	0.88412	1477
N251271410180	NB180	NB	K	80	932	0.0858369	3312
N251271410181	NB181	NB	K	83	932	0.0890558	2173
N251271410182	NB182	NB	K	860	932	0.922747	2197
N251271410183	NB183	NB	K	28	848	0.0330189	1799
N251271410184	NB184	NB	K	117	932	0.125536	2125
N251271410217	NB217	NB	K	21	932	0.0225322	3276
N251271410220	NB220	NB	K	88	932	0.0944206	1898
N251271410221	NB221	NB	K	102	932	0.109442	1996
N251271410222	NB222	NB	K	69	932	0.0740343	486
N251271410223	NB223	NB	K	4	700	0.00571429	2920
N251271410250	NB250	NB	K	32	932	0.0343348	3379
N251271410252	NB252	NB	K	856	932	0.918455	4090
N251271410253	NB253	NB	K	30	884	0.0339367	2638
N251271410254	NB254	NB	K	11	932	0.0118026	3163
N251271410256	NB256	NB	K	20	896	0.0223214	2184
N251271410273	NB273	NB	K	7	932	0.00751073	1778
N251271410274	NB274	NB	K	5	932	0.00536481	2123
N251271410275	NB275	NB	K	16	932	0.0171674	1447
N251271410276	NB276	NB	K	186	929	0.200215	620
N251271410277	NB277	NB	K	834	932	0.89485	3249
N251271410278	NB278	NB	K	38	887	0.042841	2617
N251271410279	NB279	NB	K	185	929	0.199139	357
N251271410289	NB289	NB	K	10	932	0.0107296	3067
N251271410290	NB290	NB	K	43	872	0.0493119	2407
N251271410292	NB292	NB	K	34	929	0.0365985	421
N251271410294	NB294	NB	K	866	931	0.930183	1480
N251271410295	NB295	NB	K	63	932	0.0675966	3011
N251271410321	NB321	NB	K	39	929	0.0419806	196
N251271410324	NB324	NB	K	28	929	0.0301399	363
N251271410325	NB325	NB	K	18	932	0.0193133	482
N251271410326	NB326	NB	K	32	929	0.0344456	443
N251271410327	NB327	NB	K	396	932	0.424893	399
N251271410328	NB328	NB	K	736	929	0.79225	54
N251271410329	NB329	NB	K	165	929	0.17761	56
N251271410330	NB330	NB	K	72	929	0.0775027	622
N251271410331	NB331	NB	K	37	932	0.0396996	532
N251271410333	NB333	NB	K	22	932	0.0236051	212
N251271410334	NB334	NB	K	37	929	0.0398278	840
N251271410335	NB335	NB	K	118	929	0.127018	305
N251271410352	NB352	NB	K	66	932	0.0708155	587
N251271410369	NB369	NB	K	25	748	0.0334225	583
N251271410372	NB372	NB	K	12	834	0.0143885	2593
N251271410373	NB373	NB	K	56	932	0.0600858	3832
N251271410374	NB374	NB	K	50	932	0.0536481	1793
N251271410411	NB411	NB	K	60	932	0.0643777	686
N251271410412	NB412	NB	K	39	929	0.0419806	493
N251271410442	NB442	NB	K	17	928	0.018319	1323
N251271410497	NB497	NB	K	488	929	0.525296	207
N251271410499	NB499	NB	K	836	929	0.899892	363
N251271410500	NB500	NB	K	780	931	0.837809	674
N251271410501	NB501	NB	K	22	929	0.0236814	250
N251271410502	NB502	NB	K	417	931	0.447905	105
N251271410503	NB503	NB	K	32	929	0.0344456	522
N251271410504	NB504	NB	K	32	929	0.0344456	433
N251271410507	NB507	NB	K	52	929	0.0559742	759
N251271410522	NB522	NB	K	21	826	0.0254237	2197
N251271410523	NB523	NB	K	5	932	0.00536481	3250
N251271410524	NB524	NB	K	16	932	0.0171674	4623
N251271410525	NB525	NB	K	723	932	0.775751	1246
N251271410526	NB526	NB	K	149	932	0.159871	1160
N251271410527	NB527	NB	K	112	932	0.120172	2016
N251271410528	NB528	NB	K	23	834	0.0275779	1363
N251271410529	NB529	NB	K	78	932	0.083691	579
N251271410530	NB530	NB	K	183	913	0.200438	737
N251271410532	NB532	NB	K	26	932	0.027897	1128
N251271410533	NB533	NB	K	87	913	0.0952903	591
N251271410534	NB534	NB	K	53	932	0.056867	2426
N251271410535	NB535	NB	K	76	930	0.0817204	3065
N251271410539	NB539	NB	K	25	932	0.026824	1476
N251271410540	NB540	NB	K	10	932	0.0107296	1206
N251271410541	NB541	NB	K	109	932	0.116953	1942
N251271410542	NB542	NB	K	10	932	0.0107296	889
N251271410545	NB545	NB	K	17	932	0.0182403	1671
N251271410546	NB546	NB	K	8	932	0.00858369	192
N251271410547	NB547	NB	K	87	932	0.0933476	306
N251271410548	NB548	NB	K	62	932	0.0665236	2716
N251271410549	NB549	NB	K	221	896	0.246652	2055
N251271410550	NB550	NB	K	26	932	0.027897	3952
N251271410551	NB551	NB	K	16	932	0.0171674	2549
N251271410552	NB552	NB	K	102	932	0.109442	1513
N251271410553	NB553	NB	K	30	932	0.0321888	1063
N251271410554	NB554	NB	K	51	932	0.054721	1867
N251271410556	NB556	NB	K	16	932	0.0171674	3208
N251271410557	NB557	NB	K	59	932	0.0633047	2467
N251271410560	NB560	NB	K	44	932	0.0472103	2365
N251271410561	NB561	NB	K	3	845	0.0035503	2751
N251271410562	NB562	NB	K	629	932	0.674893	993
N251271410563	NB563	NB	K	89	932	0.0954936	3700
N251271410564	NB564	NB	K	71	930	0.0763441	1861
N251271410565	NB565	NB	K	42	932	0.0450644	2856
N251271410566	NB566	NB	K	91	932	0.0976395	33
N251271410567	NB567	NB	K	36	932	0.0386266	168
N251271410569	NB569	NB	K	127	932	0.136266	1027
N251271410570	NB570	NB	K	28	932	0.0300429	132
N251271410571	NB571	NB	K	854	932	0.916309	946
N251271410572	NB572	NB	K	26	932	0.027897	2794
N251271410574	NB574	NB	K	903	932	0.968884	646
N251271410595	NB595	NB	K	13	932	0.0139485	857
N251271410596	NB596	NB	K	151	932	0.162017	806
N251271410597	NB597	NB	K	65	932	0.0697425	926
N251271410598	NB598	NB	K	13	932	0.0139485	873
N251271410599	NB599	NB	K	769	932	0.825107	585
N251271410600	NB600	NB	K	849	932	0.910944	566
N251271410601	NB601	NB	K	24	932	0.0257511	1806
N251271410602	NB602	NB	K	191	932	0.204936	483
N251271410603	NB603	NB	K	8	929	0.00861141	1934
N251271410604	NB604	NB	K	137	932	0.146996	994
N251271410609	NB609	NB	K	138	932	0.148069	214
N251271410610	NB610	NB	K	851	931	0.914071	475
N251271410619	NB619	NB	K	15	932	0.0160944	2114
N251271410621	NB621	NB	K	68	932	0.0729614	1866
N251271410622	NB622	NB	K	53	929	0.0570506	1998
N251271410624	NB624	NB	K	27	932	0.02897	862
N251271410626	NB626	NB	K	115	924	0.124459	1219
N251271410628	NB628	NB	K	16	924	0.017316	1187
N251271410629	NB629	NB	K	34	930	0.0365591	1362
N251271410630	NB630	NB	K	7	932	0.00751073	1155
N251271410631	NB631	NB	K	31	932	0.0332618	524
N251271410632	NB632	NB	K	85	931	0.0912997	1919
N251271410638	NB638	NB	K	537	931	0.576799	639
N251271410639	NB639	NB	K	264	930	0.283871	1399
N251271410640	NB640	NB	K	56	860	0.0651163	5789
N251271410641	NB641	NB	K	86	932	0.0922747	507
N251271410643	NB643	NB	K	91	930	0.0978495	134
N251271410644	NB644	NB	K	2	668	0.00299401	1029
N251271410645	NB645	NB	K	239	929	0.257266	1406
N251271410649	NB649	NB	K	870	932	0.933476	1307
N251271410650	NB650	NB	K	85	929	0.0914962	708
N251271410651	NB651	NB	K	647	931	0.694952	98
N251271410652	NB652	NB	K	9	932	0.00965665	553
N251271410653	NB653	NB	K	896	931	0.962406	1029
